# Supplementary material for: Influence of insertion sequences on population structure of phytopathogenic bacteria in the Ralstonia solanacearum species complex
Source: Microbiology (Reading). 2023 Jul 17;169(7):001364. doi: 10.1099/mic.0.001364 (PMC10433421; doi:10.1099/mic.0.001364)
Supplement: Supplementary material 2 [file mic-169-1364-s002.xlsx]

## Sheet: Table_S1
Table S1. Sequencing and genome information of RSSC isolates used in phylogeny
RSSC strain	Sequence technology	BioProject accessions	BioSample accessions	SRA accessions	Assembly length (bp)	GC content (%)	Phylotype	Continent of origin
YO001	Short-read (Illumina)	PRJNA823737	SAMN27356470	SRR18649604	5148963	66.94	III	Africa
YO002	Short-read (Illumina)	PRJNA823737	SAMN27356471	SRR18649603	5162761	66.77	III	Africa
YO003	Hybrid (Illumina + Nanopore)	PRJNA823737	SAMN27356472	SRR21541465	5413705	67.08	I	Oceania
YO004	Short-read (Illumina)	PRJNA823737	SAMN27356473	SRR18649510	5174963	66.83	I	Oceania
YO005	Short-read (Illumina)	PRJNA823737	SAMN27356474	SRR18649427	5565639	66.99	IIB	Oceania
YO006	Hybrid (Illumina + Nanopore)	PRJNA823737	SAMN27356475	SRR21541464	5219571	66.93	I	Oceania
YO007	Short-read (Illumina)	PRJNA823737	SAMN27356476	SRR18649597	5604336	67	I	Oceania
YO008	Short-read (Illumina)	PRJNA823737	SAMN27356477	SRR18649586	5190946	66.8	I	Oceania
YO009	Short-read (Illumina)	PRJNA823737	SAMN27356478	SRR18649455	5532007	67.02	IIB	Asia
YO010	Short-read (Illumina)	PRJNA823737	SAMN27356479	SRR18649444	5163301	66.76	I	Asia
YO011	Short-read (Illumina)	PRJNA823737	SAMN27356480	SRR18649602	5158542	66.78	IIB	Asia
YO012	Short-read (Illumina)	PRJNA823737	SAMN27356481	SRR18649567	5098561	66.91	IIB	Asia
YO013	Short-read (Illumina)	PRJNA823737	SAMN27356482	SRR18649556	5235902	66.79	IIB	Europe
YO014	Short-read (Illumina)	PRJNA823737	SAMN27356483	SRR18649497	5379007	66.38	IIB	South America
YO015	Short-read (Illumina)	PRJNA823737	SAMN27356484	SRR18649486	5627024	66.56	IIA	South America
YO016	Short-read (Illumina)	PRJNA823737	SAMN27356485	SRR18649547	5621224	66.55	IIA	South America
YO017	Hybrid (Illumina + Nanopore)	PRJNA823737	SAMN27356486	SRR21541364	5324780	66.69	IIB	South America
YO018	Short-read (Illumina)	PRJNA823737	SAMN27356487	SRR18649477	5656538	67.09	IIB	South America
YO019	Short-read (Illumina)	PRJNA823737	SAMN27356488	SRR18649466	5235337	66.79	I	South America
YO020	Short-read (Illumina)	PRJNA823737	SAMN27356489	SRR18649527	5634482	67.13	IIB	South America
YO021	Short-read (Illumina)	PRJNA823737	SAMN27356490	SRR18649520	5581076	67.04	I	South America
YO022	Short-read (Illumina)	PRJNA823737	SAMN27356491	SRR18649519	5265728	66.7	I	South America
YO023	Short-read (Illumina)	PRJNA823737	SAMN27356492	SRR18649518	5583744	67.09	IIB	South America
YO024	Short-read (Illumina)	PRJNA823737	SAMN27356493	SRR18649517	5433901	66.99	I	Asia
YO025	Short-read (Illumina)	PRJNA823737	SAMN27356494	SRR18649516	5164691	67.11	I	Asia
YO026	Short-read (Illumina)	PRJNA823737	SAMN27356495	SRR18649515	5726657	66.58	I	Asia
YO027	Short-read (Illumina)	PRJNA823737	SAMN27356496	SRR18649514	5720172	67	IIB	Asia
YO028	Short-read (Illumina)	PRJNA823737	SAMN27356497	SRR18649513	5585056	66.87	I	Asia
YO029	Short-read (Illumina)	PRJNA823737	SAMN27356498	SRR18649512	5625815	66.78	I	Asia
YO030	Short-read (Illumina)	PRJNA823737	SAMN27356499	SRR18649511	5313432	67.04	I	Asia
YO031	Short-read (Illumina)	PRJNA823737	SAMN27356500	SRR18649509	5215375	66.69	I	Asia
YO032	Short-read (Illumina)	PRJNA823737	SAMN27356501	SRR18649508	5414195	66.68	IIB	South America
YO033	Short-read (Illumina)	PRJNA823737	SAMN27356502	SRR18649507	5431544	66.7	IIB	South America
YO034	Hybrid (Illumina + Nanopore)	PRJNA823737	SAMN27356503	SRR21541353	5742994	67.02	I	North America
YO035	Short-read (Illumina)	PRJNA823737	SAMN27356504	SRR18649433	5634544	66.62	I	North America
YO036	Short-read (Illumina)	PRJNA823737	SAMN27356505	SRR18649432	5651443	66.62	IIB	North America
YO037	Short-read (Illumina)	PRJNA823737	SAMN27356506	SRR18649431	5660967	67.04	IIB	North America
YO038	Short-read (Illumina)	PRJNA823737	SAMN27356507	SRR18649430	5665436	67.05	I	North America
YO039	Short-read (Illumina)	PRJNA823737	SAMN27356508	SRR18649429	5583421	66.38	I	North America
YO040	Short-read (Illumina)	PRJNA823737	SAMN27356509	SRR18649428	5666823	66.72	IIA	North America
YO041	Short-read (Illumina)	PRJNA823737	SAMN27356510	SRR18649426	5431194	66.53	I	North America
YO042	Short-read (Illumina)	PRJNA823737	SAMN27356511	SRR18649425	5645120	67.09	IIA	North America
YO043	Short-read (Illumina)	PRJNA823737	SAMN27356512	SRR18649424	5587783	66.38	I	North America
YO044	Short-read (Illumina)	PRJNA823737	SAMN27356513	SRR18649423	5087093	66.77	IIA	North America
YO045	Short-read (Illumina)	PRJNA823737	SAMN27356514	SRR18649422	5190405	66.8	IIB	Europe
YO046	Short-read (Illumina)	PRJNA823737	SAMN27356515	SRR18649421	5137607	66.84	IIB	Europe
YO047	Short-read (Illumina)	PRJNA823737	SAMN27356516	SRR18649420	5193583	66.8	IIB	Africa
YO048	Short-read (Illumina)	PRJNA823737	SAMN27356517	SRR18649419	5137782	66.8	IIB	Africa
YO050	Short-read (Illumina)	PRJNA823737	SAMN27356518	SRR18649418	5189151	66.8	IIB	Africa
YO051	Short-read (Illumina)	PRJNA823737	SAMN27356519	SRR18649417	5168236	66.88	IIB	Africa
YO052	Short-read (Illumina)	PRJNA823737	SAMN27356520	SRR18649415	5164784	66.78	IIB	Africa
YO053	Short-read (Illumina)	PRJNA823737	SAMN27356521	SRR18649414	5172231	66.87	IIB	Africa
YO054	Short-read (Illumina)	PRJNA823737	SAMN27356522	SRR18649413	5191797	66.8	IIB	Africa
YO060	Short-read (Illumina)	PRJNA823737	SAMN27356523	SRR18649412	5190083	66.8	IIB	Africa
YO062	Short-read (Illumina)	PRJNA823737	SAMN27356524	SRR18649411	5191398	66.8	IIB	Africa
YO063	Short-read (Illumina)	PRJNA823737	SAMN27356525	SRR18649410	5187600	66.8	IIB	Africa
YO064	Short-read (Illumina)	PRJNA823737	SAMN27356526	SRR18649601	5188941	66.8	IIB	Africa
YO065	Short-read (Illumina)	PRJNA823737	SAMN27356527	SRR18649600	5150103	66.78	IIB	Africa
YO066	Hybrid (Illumina + Nanopore)	PRJNA823737	SAMN30821926	SRR21541390	5363450	66.6	IIB	Africa
YO068	Short-read (Illumina)	PRJNA823737	SAMN27356528	SRR18649599	5191377	66.8	IIB	Africa
YO069	Short-read (Illumina)	PRJNA823737	SAMN27356529	SRR18649598	5162567	66.78	IIB	Africa
YO070	Short-read (Illumina)	PRJNA823737	SAMN27356530	SRR18649596	5094300	66.79	IIB	Africa
YO071	Short-read (Illumina)	PRJNA823737	SAMN27356531	SRR18649595	5170805	66.88	IIB	Africa
YO072	Short-read (Illumina)	PRJNA823737	SAMN27356532	SRR18649594	5140814	66.86	IIB	Africa
YO073	Short-read (Illumina)	PRJNA823737	SAMN27356533	SRR18649593	5168581	66.88	IIB	Africa
YO074	Short-read (Illumina)	PRJNA823737	SAMN27356534	SRR18649592	5647989	67.12	IIB	Africa
YO075	Short-read (Illumina)	PRJNA823737	SAMN27356535	SRR18649591	5658425	66.99	I	Oceania
YO076	Short-read (Illumina)	PRJNA823737	SAMN27356536	SRR18649590	5216351	66.73	I	Oceania
YO077	Short-read (Illumina)	PRJNA823737	SAMN27356537	SRR18649589	5485849	66.56	III	Africa
YO079	Short-read (Illumina)	PRJNA823737	SAMN27356538	SRR18649588	5578723	66.96	IIA	North America
YO080	Short-read (Illumina)	PRJNA823737	SAMN27356539	SRR18649587	5679643	67.03	I	Europe
YO081	Hybrid (Illumina + Nanopore)	PRJNA823737	SAMN30821929	SRR21541379	5792797	67	I	South America
YO082	Hybrid (Illumina + Nanopore)	PRJNA823737	SAMN27356540	SRR21541368	5380929	66.93	III	Africa
YO083	Hybrid (Illumina + Nanopore)	PRJNA823737	SAMN30821930	SRR21541333	5880925	66.81	I	Asia
YO084	Short-read (Illumina)	PRJNA823737	SAMN27356541	SRR18649584	5680923	66.92	I	Asia
YO085	Short-read (Illumina)	PRJNA823737	SAMN27356542	SRR18649583	5091712	66.85	I	Asia
YO086	Short-read (Illumina)	PRJNA823737	SAMN27356543	SRR18649582	5176013	66.83	IIB	Europe
YO087	Short-read (Illumina)	PRJNA823737	SAMN27356544	SRR18649581	5189609	66.8	IIB	Europe
YO088	Short-read (Illumina)	PRJNA823737	SAMN27356545	SRR18649580	5428375	66.64	IIB	Europe
YO089	Short-read (Illumina)	PRJNA823737	SAMN27356546	SRR18649579	5462715	66.78	IIA	South America
YO090	Short-read (Illumina)	PRJNA823737	SAMN27356547	SRR18649578	5163906	66.78	IIB	North America
YO091	Short-read (Illumina)	PRJNA823737	SAMN27356548	SRR18649457	5163788	66.78	IIB	Europe
YO092	Short-read (Illumina)	PRJNA823737	SAMN27356549	SRR18649456	5190249	66.8	IIB	Europe
YO093	Short-read (Illumina)	PRJNA823737	SAMN27356550	SRR18649454	5191358	66.8	IIB	Europe
YO094	Short-read (Illumina)	PRJNA823737	SAMN27356551	SRR18649453	5190125	66.81	IIB	Europe
YO095	Short-read (Illumina)	PRJNA823737	SAMN27356552	SRR18649452	5164304	66.78	IIB	Europe
YO096	Short-read (Illumina)	PRJNA823737	SAMN27356553	SRR18649451	5178719	66.79	IIB	Europe
YO097	Hybrid (Illumina + Nanopore)	PRJNA823737	SAMN27356554	SRR21541322	5320466	66.72	IIB	Asia
YO098	Short-read (Illumina)	PRJNA823737	SAMN27356555	SRR18649449	5465603	66.61	IIB	Asia
YO099	Hybrid (Illumina + Nanopore)	PRJNA823737	SAMN30821931	SRR21541287	5458142	65.86	IV	Asia
YO101	Hybrid (Illumina + Nanopore)	PRJNA823737	SAMN27356557	SRR21541463	5544805	66.74	I	Asia
YO102	Hybrid (Illumina + Nanopore)	PRJNA823737	SAMN27356558	SRR21541452	5075021	66.49	IV	Asia
YO104	Short-read (Illumina)	PRJNA823737	SAMN27356560	SRR18649443	4772663	66.78	IV	Asia
YO106	Short-read (Illumina)	PRJNA823737	SAMN27356562	SRR18649441	4919498	66.67	IV	Asia
YO111	Short-read (Illumina)	PRJNA823737	SAMN27356567	SRR18649436	5582255	66.38	IV	Asia
YO112	Short-read (Illumina)	PRJNA823737	SAMN27356568	SRR18649435	5160061	66.78	IIA	Asia
YO113	Short-read (Illumina)	PRJNA823737	SAMN27356569	SRR18649434	5188116	66.81	IIB	Europe
YO114	Short-read (Illumina)	PRJNA823737	SAMN27356570	SRR18649577	5190132	66.8	IIB	Europe
YO115	Short-read (Illumina)	PRJNA823737	SAMN27356571	SRR18649576	5162530	66.78	IIB	Europe
YO116	Short-read (Illumina)	PRJNA823737	SAMN27356572	SRR18649575	5189262	66.8	IIB	Europe
YO117	Short-read (Illumina)	PRJNA823737	SAMN27356573	SRR18649574	5191078	66.8	IIB	Europe
YO119	Hybrid (Illumina + Nanopore)	PRJNA823737	SAMN30821933	SRR21541441	4394683	66.2	IV	Asia
YO120	Short-read (Illumina)	PRJNA823737	SAMN27356574	SRR18649573	5191001	66.8	IV	Asia
YO121	Short-read (Illumina)	PRJNA823737	SAMN27356575	SRR18649572	5076583	66.8	IIB	Africa
YO122	Short-read (Illumina)	PRJNA823737	SAMN27356576	SRR18649571	5637629	67.11	IIB	Africa
YO123	Short-read (Illumina)	PRJNA823737	SAMN27356577	SRR18649570	5205743	66.67	I	Africa
YO124	Short-read (Illumina)	PRJNA823737	SAMN27356578	SRR18649569	5517691	67.07	IIB	Africa
YO125	Short-read (Illumina)	PRJNA823737	SAMN27356579	SRR18649568	5162299	66.77	I	Africa
YO126	Short-read (Illumina)	PRJNA823737	SAMN27356580	SRR18649566	5321620	66.61	IIB	Africa
YO127	Short-read (Illumina)	PRJNA823737	SAMN27356581	SRR18649565	5163843	66.78	IIB	Africa
YO128	Short-read (Illumina)	PRJNA823737	SAMN27356582	SRR18649564	5181329	67.06	IIB	Africa
YO129	Short-read (Illumina)	PRJNA823737	SAMN27356583	SRR18649563	5132802	66.77	III	Africa
YO130	Short-read (Illumina)	PRJNA823737	SAMN27356584	SRR18649562	5388097	67.17	IIB	Africa
YO131	Short-read (Illumina)	PRJNA823737	SAMN27356585	SRR18649561	5789254	66.65	I	Asia
YO132	Short-read (Illumina)	PRJNA823737	SAMN27356586	SRR18649560	5159008	66.84	I	Asia
YO133	Hybrid (Illumina + Nanopore)	PRJNA823737	SAMN27356587	SRR21541406	5676984	66.93	I	Asia
YO134	Short-read (Illumina)	PRJNA823737	SAMN27356588	SRR18649558	5595939	66.59	I	Asia
YO135	Hybrid (Illumina + Nanopore)	PRJNA823737	SAMN27356589	SRR21541395	5339702	67.29	I	Africa
YO136	Short-read (Illumina)	PRJNA823737	SAMN27356590	SRR18649555	5607013	67.12	I	Africa
YO137	Short-read (Illumina)	PRJNA823737	SAMN27356591	SRR18649554	5616973	67.12	I	Africa
YO138	Short-read (Illumina)	PRJNA823737	SAMN27356592	SRR18649505	5593521	67.1	I	Africa
YO139	Short-read (Illumina)	PRJNA823737	SAMN27356593	SRR18649504	5218388	67.04	I	Africa
YO140	Short-read (Illumina)	PRJNA823737	SAMN27356594	SRR18649503	5486977	67.05	I	Africa
YO141	Short-read (Illumina)	PRJNA823737	SAMN27356595	SRR18649502	5508934	67.07	I	Africa
YO142	Short-read (Illumina)	PRJNA823737	SAMN27356596	SRR18649501	5589149	66.38	I	Africa
YO143	Hybrid (Illumina + Nanopore)	PRJNA823737	SAMN27356597	SRR21541312	5321766	66.67	IIB	Europe
YO144	Short-read (Illumina)	PRJNA823737	SAMN27356598	SRR18649499	5144226	66.78	IIB	Europe
YO145	Short-read (Illumina)	PRJNA823737	SAMN27356599	SRR18649498	5476932	66.94	IIB	Europe
YO146	Short-read (Illumina)	PRJNA823737	SAMN27356600	SRR18649496	5194579	66.8	III	Europe
YO147	Short-read (Illumina)	PRJNA823737	SAMN27356601	SRR18649495	5136580	66.81	IIB	Africa
YO148	Short-read (Illumina)	PRJNA823737	SAMN27356602	SRR18649494	5333507	66.61	IIB	Asia
YO149	Short-read (Illumina)	PRJNA823737	SAMN27356603	SRR18649493	5643791	66.88	IIB	Asia
YO150	Short-read (Illumina)	PRJNA823737	SAMN27356604	SRR18649492	5633650	67.02	I	Oceania
YO151	Short-read (Illumina)	PRJNA823737	SAMN27356605	SRR18649491	5734739	66.94	I	Oceania
YO152	Hybrid (Illumina + Nanopore)	PRJNA823737	SAMN27356606	SRR21541301	5580977	66.8	IIB	South America
YO153	Short-read (Illumina)	PRJNA823737	SAMN27356607	SRR18649489	5479221	66.83	IIB	South America
YO154	Short-read (Illumina)	PRJNA823737	SAMN27356608	SRR18649488	5678248	66.8	IIB	South America
YO155	Short-read (Illumina)	PRJNA823737	SAMN27356609	SRR18649487	5663577	67.04	I	South America
YO156	Short-read (Illumina)	PRJNA823737	SAMN27356610	SRR18649485	5729371	67.05	I	South America
YO157	Short-read (Illumina)	PRJNA823737	SAMN27356611	SRR18649484	5478582	66.6	I	South America
YO158	Short-read (Illumina)	PRJNA823737	SAMN27356612	SRR18649483	5794362	66.56	IIB	South America
YO159	Short-read (Illumina)	PRJNA823737	SAMN27356613	SRR18649482	5494417	66.74	IIB	South America
YO160	Short-read (Illumina)	PRJNA823737	SAMN27356614	SRR18649553	5455322	66.75	IIB	Asia
YO161	Short-read (Illumina)	PRJNA823737	SAMN27356615	SRR18649552	5828140	66.82	IIB	Asia
YO162	Short-read (Illumina)	PRJNA823737	SAMN27356616	SRR18649551	5156668	66.91	I	Asia
YO163	Short-read (Illumina)	PRJNA823737	SAMN27356617	SRR18649550	5583718	66.97	IIB	Europe
YO164	Short-read (Illumina)	PRJNA823737	SAMN27356618	SRR18649549	5574721	66.96	I	Europe
YO165	Short-read (Illumina)	PRJNA823737	SAMN27356619	SRR18649548	5123811	66.81	I	Europe
YO166	Short-read (Illumina)	PRJNA823737	SAMN27356620	SRR18649546	5189161	66.8	IIB	Europe
YO168	Short-read (Illumina)	PRJNA823737	SAMN27356622	SRR18649544	5288059	66.65	IIB	Europe
YO169	Short-read (Illumina)	PRJNA823737	SAMN27356623	SRR18649543	5322184	66.64	IIB	North America
YO170	Short-read (Illumina)	PRJNA823737	SAMN27356624	SRR18649542	5190608	66.81	IIB	North America
YO171	Short-read (Illumina)	PRJNA823737	SAMN27356625	SRR18649541	5193350	66.8	IIB	Europe
YO172	Hybrid (Illumina + Nanopore)	PRJNA823737	SAMN30821934	SRR21541434	6339638	61.35	IIB	Europe
YO173	Short-read (Illumina)	PRJNA823737	SAMN27356626	SRR18649540	5193224	66.8	IIB	Europe
YO174	Short-read (Illumina)	PRJNA823737	SAMN27356627	SRR18649539	5175074	66.79	IIB	Europe
YO175	Short-read (Illumina)	PRJNA823737	SAMN27356628	SRR18649538	5131096	66.88	IIB	Europe
YO176	Short-read (Illumina)	PRJNA823737	SAMN27356629	SRR18649537	5166063	66.78	IIB	Europe
YO177	Short-read (Illumina)	PRJNA823737	SAMN27356630	SRR18649535	5191583	66.8	IIB	Europe
YO178	Short-read (Illumina)	PRJNA823737	SAMN27356631	SRR18649534	5671107	67.08	IIB	Europe
YO180	Short-read (Illumina)	PRJNA823737	SAMN27356632	SRR18649533	5154569	66.9	I	Africa
YO181	Short-read (Illumina)	PRJNA823737	SAMN27356633	SRR18649532	5193408	66.8	IIB	Europe
YO182	Short-read (Illumina)	PRJNA823737	SAMN27356634	SRR18649531	5696330	66.81	IIB	Asia
YO183	Short-read (Illumina)	PRJNA823737	SAMN27356635	SRR18649530	5173395	66.84	I	Asia
YO184	Short-read (Illumina)	PRJNA823737	SAMN27356636	SRR18649481	5044011	66.82	IIB	Europe
YO185	Hybrid (Illumina + Nanopore)	PRJNA823737	SAMN27356637	SRR21541423	5172479	66.68	IIB	Europe
YO187	Short-read (Illumina)	PRJNA823737	SAMN27356638	SRR18649479	5473487	67.05	IIB	Europe
YO188	Short-read (Illumina)	PRJNA823737	SAMN27356639	SRR18649478	5224007	66.69	I	Asia
YO189	Short-read (Illumina)	PRJNA823737	SAMN27356640	SRR18649476	5335543	66.63	IIB	South America
YO190	Short-read (Illumina)	PRJNA823737	SAMN27356641	SRR18649475	5280542	66.65	IIA	South America
YO191	Short-read (Illumina)	PRJNA823737	SAMN27356642	SRR18649474	5596882	66.94	IIB	South America
YO192	Short-read (Illumina)	PRJNA823737	SAMN27356643	SRR18649473	5364789	66.64	I	South America
YO193	Hybrid (Illumina + Nanopore)	PRJNA823737	SAMN30821937	SRR21541363	5790537	66.96	I	Africa
YO194	Short-read (Illumina)	PRJNA823737	SAMN27356644	SRR18649472	5634879	67.1	I	Africa
YO196	Short-read (Illumina)	PRJNA823737	SAMN30821939	SRR21541362	5191909	66.8	I	Africa
YO197	Short-read (Illumina)	PRJNA823737	SAMN30821940	SRR21541361	5190994	66.8	IIB	Europe
YO198	Short-read (Illumina)	PRJNA823737	SAMN30821941	SRR21541360	5178474	66.79	IIB	Europe
YO199	Hybrid (Illumina + Nanopore)	PRJNA823737	SAMN27356645	SRR18649471	5367404	66.61	IIB	Europe
YO200	Short-read (Illumina)	PRJNA823737	SAMN30821942	SRR21541359	5193534	66.8	IIB	Europe
YO201	Short-read (Illumina)	PRJNA823737	SAMN30821943	SRR21541358	5191306	66.8	IIB	Europe
YO202	Short-read (Illumina)	PRJNA823737	SAMN30821944	SRR21541357	5187811	66.81	IIB	Europe
YO203	Short-read (Illumina)	PRJNA823737	SAMN30821945	SRR21541356	5156709	66.79	IIB	Europe
YO204	Hybrid (Illumina + Nanopore)	PRJNA823737	SAMN27356646	SRR18649469	5299520	66.65	IIB	Europe
YO205	Short-read (Illumina)	PRJNA823737	SAMN30821946	SRR21541355	5191086	66.8	IIB	Europe
YO206	Short-read (Illumina)	PRJNA823737	SAMN30821947	SRR21541354	5153097	66.78	IIB	Europe
YO207	Short-read (Illumina)	PRJNA823737	SAMN30821948	SRR21541352	5192152	66.8	IIB	Europe
YO208	Short-read (Illumina)	PRJNA823737	SAMN30821949	SRR21541351	5190462	66.8	IIB	Europe
YO209	Short-read (Illumina)	PRJNA823737	SAMN30821950	SRR21541350	5167053	66.77	IIB	Europe
YO210	Short-read (Illumina)	PRJNA823737	SAMN30821951	SRR21541349	5190587	66.8	IIB	Europe
YO211	Short-read (Illumina)	PRJNA823737	SAMN30821952	SRR21541348	5191081	66.8	IIB	Europe
YO212	Short-read (Illumina)	PRJNA823737	SAMN30821953	SRR21541347	5145360	66.81	IIB	Europe
YO213	Short-read (Illumina)	PRJNA823737	SAMN30821954	SRR21541346	5192062	66.8	IIB	Europe
YO214	Short-read (Illumina)	PRJNA823737	SAMN30821955	SRR21541345	5191287	66.8	IIB	Europe
YO215	Short-read (Illumina)	PRJNA823737	SAMN30821956	SRR21541344	5165052	66.8	IIB	Europe
YO216	Short-read (Illumina)	PRJNA823737	SAMN30821957	SRR21541343	5191839	66.8	IIB	Europe
YO217	Short-read (Illumina)	PRJNA823737	SAMN30821958	SRR21541389	5127250	66.9	IIB	Europe
YO218	Short-read (Illumina)	PRJNA823737	SAMN30821959	SRR21541388	5155611	66.8	IIB	Europe
YO219	Short-read (Illumina)	PRJNA823737	SAMN30821960	SRR21541387	5192243	66.8	IIB	Europe
YO220	Short-read (Illumina)	PRJNA823737	SAMN30821961	SRR21541386	5192025	66.8	IIB	Europe
YO221	Short-read (Illumina)	PRJNA823737	SAMN30821962	SRR21541385	5191996	66.8	IIB	Europe
YO222	Short-read (Illumina)	PRJNA823737	SAMN30821963	SRR21541384	5192057	66.8	IIB	Europe
YO223	Short-read (Illumina)	PRJNA823737	SAMN30821964	SRR21541383	5191198	66.8	IIB	Europe
YO224	Short-read (Illumina)	PRJNA823737	SAMN30821965	SRR21541382	5167880	66.88	IIB	Europe
YO225	Short-read (Illumina)	PRJNA823737	SAMN30821966	SRR21541381	5190549	66.8	IIB	Europe
YO226	Short-read (Illumina)	PRJNA823737	SAMN30821967	SRR21541380	5163700	66.78	IIB	Europe
YO227	Short-read (Illumina)	PRJNA823737	SAMN30821968	SRR21541378	5192458	66.8	IIB	Europe
YO228	Short-read (Illumina)	PRJNA823737	SAMN30821969	SRR21541377	5182432	66.8	IIB	Europe
YO229	Short-read (Illumina)	PRJNA823737	SAMN30821970	SRR21541376	5173419	66.81	IIB	Europe
YO230	Short-read (Illumina)	PRJNA823737	SAMN30821971	SRR21541375	5190023	66.8	IIB	Europe
YO231	Short-read (Illumina)	PRJNA823737	SAMN30821972	SRR21541374	5191775	66.8	IIB	Europe
YO232	Short-read (Illumina)	PRJNA823737	SAMN30821973	SRR21541373	5190679	66.8	IIB	Europe
YO233	Short-read (Illumina)	PRJNA823737	SAMN30821974	SRR21541372	5165887	66.8	IIB	Europe
YO234	Short-read (Illumina)	PRJNA823737	SAMN30821975	SRR21541371	5164957	66.78	IIB	Europe
YO235	Short-read (Illumina)	PRJNA823737	SAMN30821976	SRR21541370	5138275	66.78	IIB	Europe
YO236	Short-read (Illumina)	PRJNA823737	SAMN30821977	SRR21541369	5191426	66.8	IIB	Europe
YO237	Short-read (Illumina)	PRJNA823737	SAMN30821978	SRR21541367	5191747	66.8	IIB	Europe
YO238	Short-read (Illumina)	PRJNA823737	SAMN30821979	SRR21541342	5190032	66.8	IIB	Europe
YO239	Short-read (Illumina)	PRJNA823737	SAMN30821980	SRR21541341	5192261	66.8	IIB	Europe
YO240	Short-read (Illumina)	PRJNA823737	SAMN30821981	SRR21541340	5165863	66.81	IIB	Europe
YO241	Short-read (Illumina)	PRJNA823737	SAMN30821982	SRR21541339	5190783	66.8	IIB	Europe
YO242	Short-read (Illumina)	PRJNA823737	SAMN30821983	SRR21541338	5191181	66.8	IIB	Europe
YO243	Short-read (Illumina)	PRJNA823737	SAMN30821984	SRR21541337	5192045	66.8	IIB	Europe
YO244	Short-read (Illumina)	PRJNA823737	SAMN30821985	SRR21541336	5192036	66.8	IIB	Europe
YO245	Short-read (Illumina)	PRJNA823737	SAMN30821986	SRR21541335	5192085	66.8	IIB	Europe
YO246	Short-read (Illumina)	PRJNA823737	SAMN30821987	SRR21541334	5191503	66.8	IIB	Europe
YO247	Short-read (Illumina)	PRJNA823737	SAMN30821988	SRR21541332	5191978	66.8	IIB	Europe
YO248	Short-read (Illumina)	PRJNA823737	SAMN30821989	SRR21541331	5191993	66.8	IIB	Europe
YO249	Short-read (Illumina)	PRJNA823737	SAMN30821990	SRR21541330	5190555	66.8	IIB	Europe
YO250	Short-read (Illumina)	PRJNA823737	SAMN30821991	SRR21541329	5190174	66.8	IIB	Europe
YO251	Short-read (Illumina)	PRJNA823737	SAMN30821992	SRR21541328	5191550	66.8	IIB	Europe
YO252	Short-read (Illumina)	PRJNA823737	SAMN30821993	SRR21541327	5184453	66.81	IIB	Europe
YO253	Short-read (Illumina)	PRJNA823737	SAMN30821994	SRR21541326	5186072	66.81	IIB	Europe
YO254	Short-read (Illumina)	PRJNA823737	SAMN30821995	SRR21541325	5163045	66.78	IIB	Europe
YO255	Short-read (Illumina)	PRJNA823737	SAMN30821996	SRR21541324	5191675	66.8	IIB	Europe
YO256	Short-read (Illumina)	PRJNA823737	SAMN30821997	SRR21541323	5189657	66.8	IIB	Europe
YO257	Short-read (Illumina)	PRJNA823737	SAMN30821998	SRR21541321	5164341	66.78	IIB	Europe
YO258	Short-read (Illumina)	PRJNA823737	SAMN30821999	SRR21541320	5190104	66.8	IIB	Europe
YO260	Short-read (Illumina)	PRJNA823737	SAMN30822001	SRR21541319	5191115	66.8	IIB	Europe
YO261	Short-read (Illumina)	PRJNA823737	SAMN30822002	SRR21541294	5191590	66.8	IIB	Europe
YO262	Short-read (Illumina)	PRJNA823737	SAMN30822003	SRR21541293	5191914	66.8	IIB	Europe
YO263	Short-read (Illumina)	PRJNA823737	SAMN30822004	SRR21541292	5191165	66.8	IIB	Europe
YO264	Short-read (Illumina)	PRJNA823737	SAMN30822005	SRR21541291	5192301	66.8	IIB	Europe
YO265	Short-read (Illumina)	PRJNA823737	SAMN30822006	SRR21541290	5137773	66.8	IIB	Europe
YO266	Short-read (Illumina)	PRJNA823737	SAMN30822007	SRR21541289	5164547	66.78	IIB	Europe
YO267	Short-read (Illumina)	PRJNA823737	SAMN30822008	SRR21541288	5187616	66.81	IIB	Europe
YO268	Short-read (Illumina)	PRJNA823737	SAMN30822009	SRR21541286	5062227	66.83	IIB	Europe
YO269	Short-read (Illumina)	PRJNA823737	SAMN30822010	SRR21541285	5189792	66.8	IIB	Europe
YO270	Short-read (Illumina)	PRJNA823737	SAMN30822011	SRR21541284	5133399	66.8	IIB	Europe
YO271	Short-read (Illumina)	PRJNA823737	SAMN30822012	SRR21541283	5162150	66.78	IIB	Europe
YO272	Short-read (Illumina)	PRJNA823737	SAMN30822013	SRR21541282	5163047	66.78	IIB	Europe
YO273	Short-read (Illumina)	PRJNA823737	SAMN30822014	SRR21541281	5109705	66.78	IIB	Europe
YO274	Short-read (Illumina)	PRJNA823737	SAMN30822015	SRR21541280	5194150	66.79	IIB	Europe
YO275	Short-read (Illumina)	PRJNA823737	SAMN30822016	SRR21541279	5164593	66.78	IIB	Europe
YO276	Short-read (Illumina)	PRJNA823737	SAMN30822017	SRR21541278	5191959	66.8	IIB	Europe
YO277	Short-read (Illumina)	PRJNA823737	SAMN30822018	SRR21541277	5163300	66.78	IIB	Europe
YO278	Short-read (Illumina)	PRJNA823737	SAMN30822019	SRR21541462	5162859	66.78	IIB	Europe
YO279	Short-read (Illumina)	PRJNA823737	SAMN30822020	SRR21541461	5164875	66.78	IIB	Europe
YO280	Short-read (Illumina)	PRJNA823737	SAMN30822021	SRR21541460	5193107	66.8	IIB	Europe
YO281	Short-read (Illumina)	PRJNA823737	SAMN30822022	SRR21541459	5192248	66.8	IIB	Europe
YO282	Short-read (Illumina)	PRJNA823737	SAMN30822023	SRR21541458	5189609	66.8	IIB	Europe
YO283	Short-read (Illumina)	PRJNA823737	SAMN30822024	SRR21541457	5151167	66.77	IIB	Europe
YO284	Short-read (Illumina)	PRJNA823737	SAMN30822025	SRR21541456	5158070	66.77	IIB	Europe
YO285	Short-read (Illumina)	PRJNA823737	SAMN30822026	SRR21541455	5191272	66.8	IIB	Europe
YO286	Short-read (Illumina)	PRJNA823737	SAMN30822027	SRR21541454	5129086	66.81	IIB	Europe
YO287	Short-read (Illumina)	PRJNA823737	SAMN30822028	SRR21541453	5164698	66.81	IIB	Europe
YO288	Short-read (Illumina)	PRJNA823737	SAMN30822029	SRR21541451	5189584	66.8	IIB	Europe
YO289	Short-read (Illumina)	PRJNA823737	SAMN30822030	SRR21541450	5164353	66.77	IIB	Europe
YO290	Short-read (Illumina)	PRJNA823737	SAMN30822031	SRR21541449	5187669	66.8	IIB	Europe
YO291	Short-read (Illumina)	PRJNA823737	SAMN30822032	SRR21541448	5159668	66.77	IIB	Europe
YO292	Short-read (Illumina)	PRJNA823737	SAMN30822033	SRR21541447	5167689	66.77	IIB	Europe
YO293	Short-read (Illumina)	PRJNA823737	SAMN30822034	SRR21541446	5190750	66.8	IIB	Europe
YO294	Short-read (Illumina)	PRJNA823737	SAMN30822035	SRR21541445	5190204	66.8	IIB	Europe
YO295	Short-read (Illumina)	PRJNA823737	SAMN30822036	SRR21541444	5191050	66.8	IIB	Europe
YO296	Short-read (Illumina)	PRJNA823737	SAMN30822037	SRR21541443	5181436	66.81	IIB	Europe
YO297	Short-read (Illumina)	PRJNA823737	SAMN30822038	SRR21541442	5189699	66.8	IIB	Europe
YO298	Short-read (Illumina)	PRJNA823737	SAMN30822039	SRR21541440	5192065	66.79	IIB	Europe
YO299	Short-read (Illumina)	PRJNA823737	SAMN30822040	SRR21541439	5191493	66.79	IIB	Europe
YO300	Short-read (Illumina)	PRJNA823737	SAMN30822041	SRR21541414	5148106	66.89	IIB	Europe
YO301	Short-read (Illumina)	PRJNA823737	SAMN30822042	SRR21541413	5183669	66.81	IIB	Europe
YO302	Short-read (Illumina)	PRJNA823737	SAMN30822043	SRR21541412	5157145	66.8	IIB	Europe
YO303	Short-read (Illumina)	PRJNA823737	SAMN30822044	SRR21541411	5191640	66.8	IIB	Europe
YO305	Short-read (Illumina)	PRJNA823737	SAMN30822046	SRR21541410	5190132	66.8	IIB	Europe
YO306	Short-read (Illumina)	PRJNA823737	SAMN30822047	SRR21541409	5192215	66.8	IIB	Europe
YO307	Short-read (Illumina)	PRJNA823737	SAMN30822048	SRR21541408	5191990	66.8	IIB	Europe
YO308	Short-read (Illumina)	PRJNA823737	SAMN30822049	SRR21541407	5166762	66.88	IIB	Europe
YO309	Short-read (Illumina)	PRJNA823737	SAMN30822050	SRR21541405	5190850	66.8	IIB	Europe
YO310	Short-read (Illumina)	PRJNA823737	SAMN30822051	SRR21541404	5191133	66.8	IIB	Europe
YO311	Short-read (Illumina)	PRJNA823737	SAMN30822052	SRR21541403	5188658	66.8	IIB	Europe
YO313	Short-read (Illumina)	PRJNA823737	SAMN30822054	SRR21541402	5187050	66.8	IIB	Europe
YO314	Short-read (Illumina)	PRJNA823737	SAMN30822055	SRR21541401	5138254	66.77	IIB	Europe
YO315	Short-read (Illumina)	PRJNA823737	SAMN30822056	SRR21541400	5161137	66.78	IIB	Europe
YO316	Short-read (Illumina)	PRJNA823737	SAMN30822057	SRR21541399	5191156	66.8	IIB	Europe
YO317	Short-read (Illumina)	PRJNA823737	SAMN30822058	SRR21541398	5188666	66.8	IIB	Europe
YO318	Short-read (Illumina)	PRJNA823737	SAMN30822059	SRR21541397	5189374	66.8	IIB	Europe
YO319	Short-read (Illumina)	PRJNA823737	SAMN30822060	SRR21541396	5187478	66.79	IIB	Europe
YO320	Short-read (Illumina)	PRJNA823737	SAMN30822061	SRR21541394	5178750	66.79	IIB	Europe
YO321	Short-read (Illumina)	PRJNA823737	SAMN30822062	SRR21541393	5193755	66.8	IIB	Europe
YO322	Short-read (Illumina)	PRJNA823737	SAMN30822063	SRR21541392	5162528	66.78	IIB	Europe
YO325	Short-read (Illumina)	PRJNA823737	SAMN30822066	SRR21541391	5193506	66.8	IIB	Europe
YO326	Short-read (Illumina)	PRJNA823737	SAMN30822067	SRR21541318	5158049	66.78	IIB	Europe
YO327	Short-read (Illumina)	PRJNA823737	SAMN30822068	SRR21541317	5121919	66.84	IIB	Europe
YO328	Short-read (Illumina)	PRJNA823737	SAMN30822069	SRR21541316	5189414	66.8	IIB	Europe
YO329	Short-read (Illumina)	PRJNA823737	SAMN30822070	SRR21541315	5161388	66.78	IIB	Europe
YO330	Short-read (Illumina)	PRJNA823737	SAMN30822071	SRR21541314	5191567	66.8	IIB	Europe
YO331	Short-read (Illumina)	PRJNA823737	SAMN30822072	SRR21541313	5190682	66.8	IIB	Europe
YO332	Short-read (Illumina)	PRJNA823737	SAMN30822073	SRR21541311	5190841	66.8	IIB	Europe
YO333	Short-read (Illumina)	PRJNA823737	SAMN30822074	SRR21541310	5191239	66.8	IIB	Europe
YO334	Short-read (Illumina)	PRJNA823737	SAMN30822075	SRR21541309	5188868	66.81	IIB	Europe
YO335	Short-read (Illumina)	PRJNA823737	SAMN30822076	SRR21541308	5182691	66.81	IIB	Europe
YO336	Short-read (Illumina)	PRJNA823737	SAMN30822077	SRR21541307	5152034	66.79	IIB	Europe
YO337	Short-read (Illumina)	PRJNA823737	SAMN30822078	SRR21541306	5183616	66.81	IIB	Europe
YO338	Short-read (Illumina)	PRJNA823737	SAMN30822079	SRR21541305	5189707	66.8	IIB	Europe
YO339	Short-read (Illumina)	PRJNA823737	SAMN30822080	SRR21541304	5154864	66.78	IIB	Europe
YO340	Short-read (Illumina)	PRJNA823737	SAMN30822081	SRR21541303	5188588	66.8	IIB	Europe
YO341	Short-read (Illumina)	PRJNA823737	SAMN30822082	SRR21541302	5189273	66.8	IIB	Europe
YO342	Short-read (Illumina)	PRJNA823737	SAMN30822083	SRR21541300	5152402	66.78	IIB	Europe
YO344	Short-read (Illumina)	PRJNA823737	SAMN30822085	SRR21541299	5163756	66.78	IIB	Europe
YO345	Short-read (Illumina)	PRJNA823737	SAMN30822086	SRR21541298	5191750	66.8	IIB	Europe
YO346	Short-read (Illumina)	PRJNA823737	SAMN30822087	SRR21541297	5188556	66.8	IIB	Europe
YO347	Short-read (Illumina)	PRJNA823737	SAMN30822088	SRR21541296	5163487	66.78	IIB	Europe
YO348	Short-read (Illumina)	PRJNA823737	SAMN30822089	SRR21541295	5162274	66.78	IIB	Europe
YO349	Short-read (Illumina)	PRJNA823737	SAMN30822090	SRR21541438	5160889	66.78	IIB	Europe
YO350	Short-read (Illumina)	PRJNA823737	SAMN30822091	SRR21541437	5188679	66.8	IIB	Europe
YO351	Short-read (Illumina)	PRJNA823737	SAMN30822092	SRR21541436	5191497	66.8	IIB	Europe
YO352	Hybrid (Illumina + Nanopore)	PRJNA823737	SAMN27356647	SRR18649467	5321931	66.68	IIB	Europe
YO353	Short-read (Illumina)	PRJNA823737	SAMN30822093	SRR21541435	5131247	66.77	IIB	Europe
YO354	Short-read (Illumina)	PRJNA823737	SAMN30822094	SRR21541433	5151590	66.78	IIB	Europe
YO355	Short-read (Illumina)	PRJNA823737	SAMN30822095	SRR21541432	5188557	66.8	IIB	Europe
YO356	Short-read (Illumina)	PRJNA823737	SAMN27356648	SRR18649464	5185874	66.8	IIB	Europe
YO357	Short-read (Illumina)	PRJNA823737	SAMN27356649	SRR18649463	5185087	66.8	IIB	Europe
YO358	Short-read (Illumina)	PRJNA823737	SAMN30822096	SRR21541431	5136007	66.83	IIB	Europe
YO359	Short-read (Illumina)	PRJNA823737	SAMN27356650	SRR18649462	5164098	66.78	IIB	Europe
YO360	Short-read (Illumina)	PRJNA823737	SAMN30822097	SRR21541430	5162667	66.78	IIB	Europe
YO361	Short-read (Illumina)	PRJNA823737	SAMN30822098	SRR21541429	5155750	66.78	IIB	Europe
YO362	Short-read (Illumina)	PRJNA823737	SAMN30822099	SRR21541428	5193152	66.8	IIB	Europe
YO363	Short-read (Illumina)	PRJNA823737	SAMN30822100	SRR21541427	5185170	66.8	IIB	Europe
YO364	Short-read (Illumina)	PRJNA823737	SAMN30822101	SRR21541426	5186459	66.8	IIB	Europe
YO365	Short-read (Illumina)	PRJNA823737	SAMN30822102	SRR21541425	5165648	66.78	IIB	Europe
YO366	Short-read (Illumina)	PRJNA823737	SAMN30822103	SRR21541424	5183434	66.81	IIB	Europe
YO367	Short-read (Illumina)	PRJNA823737	SAMN30822104	SRR21541422	5193701	66.8	IIB	Europe
YO368	Short-read (Illumina)	PRJNA823737	SAMN30822105	SRR21541421	5178936	66.8	IIB	Europe
YO369	Short-read (Illumina)	PRJNA823737	SAMN30822106	SRR21541420	5187313	66.8	IIB	Europe
YO370	Short-read (Illumina)	PRJNA823737	SAMN30822107	SRR21541419	5191039	66.8	IIB	Europe
YO371	Short-read (Illumina)	PRJNA823737	SAMN30822108	SRR21541418	5192285	66.8	IIB	Europe
YO372	Hybrid (Illumina + Nanopore)	PRJNA823737	SAMN27356651	SRR21541417	5422762	66.58	IIB	North America
YO373	Hybrid (Illumina + Nanopore)	PRJNA823737	SAMN30822109	SRR21541416	5696483	66.41	IIB	North America
YO374	Short-read (Illumina)	PRJNA823737	SAMN27356652	SRR18649460	5416559	66.52	IIB	North America
YO375	Short-read (Illumina)	PRJNA823737	SAMN27356653	SRR18649459	5533403	66.89	IIB	North America
YO376	Hybrid (Illumina + Nanopore)	PRJNA823737	SAMN27356654	SRR21541415	5796527	66.81	I	North America
YO378	Short-read (Illumina)	PRJNA823737	SAMN27356655	SRR18649529	5736296	66.92	I	North America
YO379	Short-read (Illumina)	PRJNA823737	SAMN27356656	SRR18649528	5581971	67	I	North America
YO380	Hybrid (Illumina + Nanopore)	PRJNA823737	SAMN27356657	SRR21541366	5234611	66.66	IIB	North America
YO381	Short-read (Illumina)	PRJNA823737	SAMN27356658	SRR18649525	5469599	66.62	IIB	North America
YO382	Short-read (Illumina)	PRJNA823737	SAMN27356659	SRR18649524	5161406	66.97	IIA	South America
YO383	Short-read (Illumina)	PRJNA823737	SAMN27356660	SRR18649523	5433801	66.66	III	Africa
YO384	Short-read (Illumina)	PRJNA823737	SAMN27356661	SRR18649522	5376826	66.93	III	Africa
