# Supplementary material for: Influence of insertion sequences on population structure of phytopathogenic bacteria in the Ralstonia solanacearum species complex
Source: Microbiology (Reading). 2023 Jul 17;169(7):001364. doi: 10.1099/mic.0.001364 (PMC10433421; doi:10.1099/mic.0.001364)
Supplement: Supplementary material 4 [file mic-169-1364-s004.xlsx]

## Sheet: Table_S3
Table S3. Isolate per-base read depth in chromosome and megaplasmid
Isolate	Phylotype	Region	Average per-base depth
YO001	III	Chromosome	39.4947
YO001	III	Megaplasmid	34.8433
YO002	IIB	Chromosome	61.0626
YO002	IIB	Megaplasmid	55.0484
YO003	I	Chromosome	59.4262
YO003	I	Megaplasmid	58.9752
YO004	IIB	Chromosome	74.1865
YO004	IIB	Megaplasmid	71.4267
YO005	I	Chromosome	61.206
YO005	I	Megaplasmid	61.7219
YO006	I	Chromosome	54.9736
YO006	I	Megaplasmid	41.775
YO007	I	Chromosome	46.7534
YO007	I	Megaplasmid	47.0257
YO008	IIB	Chromosome	60.2005
YO008	IIB	Megaplasmid	52.7663
YO009	I	Chromosome	60.4436
YO009	I	Megaplasmid	58.7311
YO010	IIB	Chromosome	62.0094
YO010	IIB	Megaplasmid	54.0658
YO011	IIB	Chromosome	49.2423
YO011	IIB	Megaplasmid	42.5059
YO012	IIB	Chromosome	62.2149
YO012	IIB	Megaplasmid	43.1595
YO013	IIB	Chromosome	68.9737
YO013	IIB	Megaplasmid	65.1725
YO014	IIA	Chromosome	54.3075
YO014	IIA	Megaplasmid	44.4168
YO015	IIA	Chromosome	55.9486
YO015	IIA	Megaplasmid	58.6082
YO016	IIA	Chromosome	44.7966
YO016	IIA	Megaplasmid	46.7114
YO017	IIB	Chromosome	49.8831
YO017	IIB	Megaplasmid	47.8066
YO018	I	Chromosome	57.1036
YO018	I	Megaplasmid	55.8408
YO019	IIB	Chromosome	89.5888
YO019	IIB	Megaplasmid	83.6655
YO020	I	Chromosome	64.1227
YO020	I	Megaplasmid	60.7148
YO021	I	Chromosome	57.2643
YO021	I	Megaplasmid	53.9136
YO022	IIB	Chromosome	74.138
YO022	IIB	Megaplasmid	71.1127
YO023	I	Chromosome	51.2548
YO023	I	Megaplasmid	47.4484
YO024	I	Chromosome	45.7992
YO024	I	Megaplasmid	46.2326
YO025	I	Chromosome	41.6151
YO025	I	Megaplasmid	38.8274
YO026	IIB	Chromosome	64.1671
YO026	IIB	Megaplasmid	62.2721
YO027	I	Chromosome	46.9689
YO027	I	Megaplasmid	45.3246
YO028	I	Chromosome	61.2425
YO028	I	Megaplasmid	58.2441
YO029	I	Chromosome	51.1689
YO029	I	Megaplasmid	47.4845
YO030	I	Chromosome	58.1124
YO030	I	Megaplasmid	56.9842
YO031	IIB	Chromosome	52.0995
YO031	IIB	Megaplasmid	49.2823
YO032	IIB	Chromosome	57.3432
YO032	IIB	Megaplasmid	50.622
YO033	IIA	Chromosome	51.5912
YO033	IIA	Megaplasmid	46.6006
YO034	I	Chromosome	55.798
YO034	I	Megaplasmid	54.5856
YO035	IIB	Chromosome	37.0912
YO035	IIB	Megaplasmid	36.2689
YO036	IIB	Chromosome	63.7247
YO036	IIB	Megaplasmid	63.0105
YO037	I	Chromosome	65.1452
YO037	I	Megaplasmid	66.3006
YO038	I	Chromosome	67.5684
YO038	I	Megaplasmid	65.5761
YO039	IIA	Chromosome	52.4854
YO039	IIA	Megaplasmid	48.0942
YO040	I	Chromosome	43.8981
YO040	I	Megaplasmid	41.3542
YO041	IIA	Chromosome	53.8501
YO041	IIA	Megaplasmid	49.5417
YO042	I	Chromosome	61.7278
YO042	I	Megaplasmid	62.9632
YO043	IIA	Chromosome	49.1569
YO043	IIA	Megaplasmid	48.0441
YO044	IIB	Chromosome	51.3164
YO044	IIB	Megaplasmid	44.805
YO045	IIB	Chromosome	90.5737
YO045	IIB	Megaplasmid	74.8135
YO046	IIB	Chromosome	49.8701
YO046	IIB	Megaplasmid	44.5995
YO047	IIB	Chromosome	72.8746
YO047	IIB	Megaplasmid	65.5563
YO048	IIB	Chromosome	44.7787
YO048	IIB	Megaplasmid	42.6073
YO050	IIB	Chromosome	64.2023
YO050	IIB	Megaplasmid	59.4005
YO051	IIB	Chromosome	72.5615
YO051	IIB	Megaplasmid	69.5237
YO052	IIB	Chromosome	64.7392
YO052	IIB	Megaplasmid	59.027
YO053	IIB	Chromosome	64.8656
YO053	IIB	Megaplasmid	61.0644
YO054	IIB	Chromosome	71.7365
YO054	IIB	Megaplasmid	62.7422
YO060	IIB	Chromosome	69.1137
YO060	IIB	Megaplasmid	67.2605
YO062	IIB	Chromosome	73.7786
YO062	IIB	Megaplasmid	70.2814
YO063	IIB	Chromosome	53.9621
YO063	IIB	Megaplasmid	49.4239
YO064	IIB	Chromosome	77.6883
YO064	IIB	Megaplasmid	74.5731
YO065	IIB	Chromosome	59.4775
YO065	IIB	Megaplasmid	47.6423
YO066	IIB	Chromosome	52.851
YO066	IIB	Megaplasmid	45.8863
YO068	IIB	Chromosome	65.9325
YO068	IIB	Megaplasmid	64.4992
YO069	IIB	Chromosome	65.5734
YO069	IIB	Megaplasmid	64.5872
YO070	IIB	Chromosome	65.122
YO070	IIB	Megaplasmid	56.7818
YO071	IIB	Chromosome	62.0999
YO071	IIB	Megaplasmid	57.1754
YO072	IIB	Chromosome	59.93
YO072	IIB	Megaplasmid	55.013
YO073	IIB	Chromosome	58.4412
YO073	IIB	Megaplasmid	54.658
YO074	I	Chromosome	64.9943
YO074	I	Megaplasmid	74.133
YO075	I	Chromosome	62.3187
YO075	I	Megaplasmid	61.9701
YO076	III	Chromosome	61.3573
YO076	III	Megaplasmid	54.1263
YO077	IIA	Chromosome	55.5734
YO077	IIA	Megaplasmid	49.4071
YO079	I	Chromosome	47.2376
YO079	I	Megaplasmid	49.744
YO080	I	Chromosome	72.7224
YO080	I	Megaplasmid	68.4683
YO081	I	Chromosome	54.0425
YO081	I	Megaplasmid	54.5867
YO082	III	Chromosome	62.976
YO082	III	Megaplasmid	52.8532
YO083	I	Chromosome	44.8315
YO083	I	Megaplasmid	43.1138
YO084	I	Chromosome	50.3085
YO084	I	Megaplasmid	51.3717
YO085	IIB	Chromosome	18.284
YO085	IIB	Megaplasmid	14.9452
YO086	IIB	Chromosome	74.1471
YO086	IIB	Megaplasmid	64.3687
YO087	IIB	Chromosome	64.3357
YO087	IIB	Megaplasmid	57.2514
YO088	IIA	Chromosome	35.2377
YO088	IIA	Megaplasmid	34.4798
YO089	IIB	Chromosome	75.7834
YO089	IIB	Megaplasmid	70.4233
YO090	IIB	Chromosome	50.1766
YO090	IIB	Megaplasmid	47.8729
YO091	IIB	Chromosome	62.3487
YO091	IIB	Megaplasmid	53.2363
YO092	IIB	Chromosome	58.6549
YO092	IIB	Megaplasmid	51.5539
YO093	IIB	Chromosome	62.2767
YO093	IIB	Megaplasmid	58.1163
YO094	IIB	Chromosome	53.5443
YO094	IIB	Megaplasmid	48.514
YO095	IIB	Chromosome	63.0682
YO095	IIB	Megaplasmid	57.1053
YO096	IIB	Chromosome	65.454
YO096	IIB	Megaplasmid	57.1284
YO097	IIB	Chromosome	79.2625
YO097	IIB	Megaplasmid	69.4977
YO098	IIA	Chromosome	27.5725
YO098	IIA	Megaplasmid	28.6018
YO099	IV	Chromosome	65.1253
YO099	IV	Megaplasmid	51.6132
YO101	I	Chromosome	52.8659
YO101	I	Megaplasmid	53.2805
YO102	IV	Chromosome	48.8196
YO102	IV	Megaplasmid	37.075
YO104	IV	Chromosome	61.6952
YO104	IV	Megaplasmid	47.3744
YO106	IV	Chromosome	56.9898
YO106	IV	Megaplasmid	44.8864
YO111	IIA	Chromosome	46.9135
YO111	IIA	Megaplasmid	48.4323
YO112	IIB	Chromosome	54.9594
YO112	IIB	Megaplasmid	43.4318
YO113	IIB	Chromosome	65.8769
YO113	IIB	Megaplasmid	50.3441
YO114	IIB	Chromosome	69.3847
YO114	IIB	Megaplasmid	59.743
YO115	IIB	Chromosome	55.1139
YO115	IIB	Megaplasmid	47.5799
YO116	IIB	Chromosome	52.7549
YO116	IIB	Megaplasmid	47.1634
YO117	IIB	Chromosome	56.6491
YO117	IIB	Megaplasmid	50.3622
YO119	IV	Chromosome	76.216
YO119	IV	Megaplasmid	48.4947
YO120	IIB	Chromosome	64.1844
YO120	IIB	Megaplasmid	56.4508
YO121	IIB	Chromosome	54.5498
YO121	IIB	Megaplasmid	49.9303
YO122	I	Chromosome	66.2362
YO122	I	Megaplasmid	61.099
YO123	IIB	Chromosome	65.9699
YO123	IIB	Megaplasmid	56.9417
YO124	I	Chromosome	52.1643
YO124	I	Megaplasmid	52.3047
YO125	IIB	Chromosome	52.0046
YO125	IIB	Megaplasmid	48.3715
YO126	IIB	Chromosome	61.0599
YO126	IIB	Megaplasmid	59.807
YO127	IIB	Chromosome	54.5045
YO127	IIB	Megaplasmid	52.0613
YO128	III	Chromosome	49.6035
YO128	III	Megaplasmid	43.5888
YO129	IIB	Chromosome	52.0513
YO129	IIB	Megaplasmid	47.6552
YO130	I	Chromosome	66.4173
YO130	I	Megaplasmid	63.823
YO131	I	Chromosome	61.4165
YO131	I	Megaplasmid	60.0786
YO132	IIB	Chromosome	77.773
YO132	IIB	Megaplasmid	73.1366
YO133	I	Chromosome	60.8259
YO133	I	Megaplasmid	61.2419
YO134	IIA	Chromosome	60.9932
YO134	IIA	Megaplasmid	54.5989
YO135	I	Chromosome	55.8965
YO135	I	Megaplasmid	49.4429
YO136	I	Chromosome	57.6502
YO136	I	Megaplasmid	63.7982
YO137	I	Chromosome	59.8628
YO137	I	Megaplasmid	58.9286
YO138	I	Chromosome	66.6268
YO138	I	Megaplasmid	67.2186
YO139	I	Chromosome	53.8623
YO139	I	Megaplasmid	42.8655
YO140	I	Chromosome	56.861
YO140	I	Megaplasmid	57.1285
YO141	I	Chromosome	59.1303
YO141	I	Megaplasmid	67.0399
YO142	IIA	Chromosome	61.8227
YO142	IIA	Megaplasmid	61.6348
YO143	IIB	Chromosome	52.0089
YO143	IIB	Megaplasmid	46.6554
YO144	IIB	Chromosome	19.5252
YO144	IIB	Megaplasmid	17.0188
YO145	III	Chromosome	55.9485
YO145	III	Megaplasmid	49.7164
YO146	IIB	Chromosome	77.6607
YO146	IIB	Megaplasmid	71.3127
YO147	IIB	Chromosome	62.059
YO147	IIB	Megaplasmid	52.4244
YO148	IIB	Chromosome	50.0124
YO148	IIB	Megaplasmid	44.4621
YO149	I	Chromosome	49.6419
YO149	I	Megaplasmid	54.9207
YO150	I	Chromosome	49.8582
YO150	I	Megaplasmid	48.0468
YO151	I	Chromosome	80.0418
YO151	I	Megaplasmid	76.9403
YO152	IIB	Chromosome	57.6927
YO152	IIB	Megaplasmid	49.5049
YO153	IIB	Chromosome	51.6674
YO153	IIB	Megaplasmid	47.8426
YO154	I	Chromosome	44.1982
YO154	I	Megaplasmid	43.4058
YO155	I	Chromosome	59.5826
YO155	I	Megaplasmid	58.4698
YO156	I	Chromosome	90.3369
YO156	I	Megaplasmid	89.2181
YO157	IIB	Chromosome	48.231
YO157	IIB	Megaplasmid	39.8645
YO158	IIB	Chromosome	51.3653
YO158	IIB	Megaplasmid	44.8198
YO159	IIB	Chromosome	50.3994
YO159	IIB	Megaplasmid	48.0196
YO160	IIB	Chromosome	42.6079
YO160	IIB	Megaplasmid	39.2896
YO161	I	Chromosome	68.8702
YO161	I	Megaplasmid	65.3298
YO162	IIB	Chromosome	61.9218
YO162	IIB	Megaplasmid	53.9398
YO163	I	Chromosome	45.5735
YO163	I	Megaplasmid	42.8855
YO164	I	Chromosome	59.4475
YO164	I	Megaplasmid	54.8983
YO165	IIB	Chromosome	70.6133
YO165	IIB	Megaplasmid	72.5319
YO166	IIB	Chromosome	66.265
YO166	IIB	Megaplasmid	56.8206
YO168	IIB	Chromosome	47.4551
YO168	IIB	Megaplasmid	35.5024
YO169	IIB	Chromosome	63.4288
YO169	IIB	Megaplasmid	55.0949
YO170	IIB	Chromosome	71.8885
YO170	IIB	Megaplasmid	64.5766
YO171	IIB	Chromosome	86.9505
YO171	IIB	Megaplasmid	79.0559
YO172	IIB	Chromosome	67.7698
YO172	IIB	Megaplasmid	63.1263
YO173	IIB	Chromosome	84.1483
YO173	IIB	Megaplasmid	76.3797
YO174	IIB	Chromosome	75.1126
YO174	IIB	Megaplasmid	67.1711
YO175	IIB	Chromosome	76.5553
YO175	IIB	Megaplasmid	70.0939
YO176	IIB	Chromosome	74.5225
YO176	IIB	Megaplasmid	64.392
YO177	IIB	Chromosome	67.4739
YO177	IIB	Megaplasmid	58.9813
YO178	I	Chromosome	54.4544
YO178	I	Megaplasmid	54.6617
YO180	IIB	Chromosome	65.8699
YO180	IIB	Megaplasmid	56.8775
YO181	IIB	Chromosome	77.502
YO181	IIB	Megaplasmid	66.3491
YO182	I	Chromosome	68.6137
YO182	I	Megaplasmid	67.7354
YO183	IIB	Chromosome	92.4835
YO183	IIB	Megaplasmid	91.9438
YO184	IIB	Chromosome	56.0725
YO184	IIB	Megaplasmid	50.7502
YO185	IIB	Chromosome	65.2714
YO185	IIB	Megaplasmid	57.1276
YO187	I	Chromosome	44.298
YO187	I	Megaplasmid	41.5399
YO188	IIB	Chromosome	58.1257
YO188	IIB	Megaplasmid	43.2997
YO189	IIA	Chromosome	52.1861
YO189	IIA	Megaplasmid	52.8962
YO190	IIB	Chromosome	56.2226
YO190	IIB	Megaplasmid	42.9763
YO191	I	Chromosome	36.752
YO191	I	Megaplasmid	37.134
YO192	IIB	Chromosome	74.3699
YO192	IIB	Megaplasmid	62.3329
YO193	I	Chromosome	66.9169
YO193	I	Megaplasmid	57.1681
YO194	I	Chromosome	67.485
YO194	I	Megaplasmid	67.1792
YO196	IIB	Chromosome	54.3786
YO196	IIB	Megaplasmid	46.0834
YO197	IIB	Chromosome	64.2086
YO197	IIB	Megaplasmid	55.11
YO198	IIB	Chromosome	63.3124
YO198	IIB	Megaplasmid	54.0106
YO199	IIB	Chromosome	71.4094
YO199	IIB	Megaplasmid	62.9783
YO200	IIB	Chromosome	60.3764
YO200	IIB	Megaplasmid	57.795
YO201	IIB	Chromosome	66.3255
YO201	IIB	Megaplasmid	58.8323
YO202	IIB	Chromosome	52.8524
YO202	IIB	Megaplasmid	46.8538
YO203	IIB	Chromosome	72.7427
YO203	IIB	Megaplasmid	61.5416
YO204	IIB	Chromosome	69.1745
YO204	IIB	Megaplasmid	59.1109
YO205	IIB	Chromosome	80.7581
YO205	IIB	Megaplasmid	69.5461
YO206	IIB	Chromosome	86.9966
YO206	IIB	Megaplasmid	79.3983
YO207	IIB	Chromosome	93.1634
YO207	IIB	Megaplasmid	80.9549
YO208	IIB	Chromosome	85.4687
YO208	IIB	Megaplasmid	78.273
YO209	IIB	Chromosome	73.7219
YO209	IIB	Megaplasmid	66.3878
YO210	IIB	Chromosome	91.186
YO210	IIB	Megaplasmid	80.9843
YO211	IIB	Chromosome	77.6925
YO211	IIB	Megaplasmid	71.4633
YO212	IIB	Chromosome	104.323
YO212	IIB	Megaplasmid	75.9608
YO213	IIB	Chromosome	95.192
YO213	IIB	Megaplasmid	88.0212
YO214	IIB	Chromosome	77.0036
YO214	IIB	Megaplasmid	63.6497
YO215	IIB	Chromosome	92.937
YO215	IIB	Megaplasmid	69.1387
YO216	IIB	Chromosome	92.9916
YO216	IIB	Megaplasmid	65.5629
YO217	IIB	Chromosome	61.8978
YO217	IIB	Megaplasmid	51.8688
YO218	IIB	Chromosome	45.3231
YO218	IIB	Megaplasmid	33.4462
YO219	IIB	Chromosome	64.3922
YO219	IIB	Megaplasmid	62.3359
YO220	IIB	Chromosome	77.3046
YO220	IIB	Megaplasmid	71.1176
YO221	IIB	Chromosome	90.62
YO221	IIB	Megaplasmid	78.4649
YO222	IIB	Chromosome	111.855
YO222	IIB	Megaplasmid	94.9987
YO223	IIB	Chromosome	108.879
YO223	IIB	Megaplasmid	98.8317
YO224	IIB	Chromosome	89.348
YO224	IIB	Megaplasmid	77.991
YO225	IIB	Chromosome	76.3558
YO225	IIB	Megaplasmid	67.0109
YO226	IIB	Chromosome	92.8433
YO226	IIB	Megaplasmid	81.0313
YO227	IIB	Chromosome	81.5289
YO227	IIB	Megaplasmid	77.5166
YO228	IIB	Chromosome	96.4289
YO228	IIB	Megaplasmid	81.8707
YO229	IIB	Chromosome	101.191
YO229	IIB	Megaplasmid	90.0842
YO230	IIB	Chromosome	102.129
YO230	IIB	Megaplasmid	98.0661
YO231	IIB	Chromosome	77.5455
YO231	IIB	Megaplasmid	70.7092
YO232	IIB	Chromosome	90.7335
YO232	IIB	Megaplasmid	83.5682
YO233	IIB	Chromosome	92.6806
YO233	IIB	Megaplasmid	80.7552
YO234	IIB	Chromosome	74.7921
YO234	IIB	Megaplasmid	65.4309
YO235	IIB	Chromosome	91.8405
YO235	IIB	Megaplasmid	79.7488
YO236	IIB	Chromosome	91.2225
YO236	IIB	Megaplasmid	79.9159
YO237	IIB	Chromosome	101.362
YO237	IIB	Megaplasmid	68.8564
YO238	IIB	Chromosome	103.367
YO238	IIB	Megaplasmid	78.1934
YO239	IIB	Chromosome	99.2842
YO239	IIB	Megaplasmid	88.8111
YO240	IIB	Chromosome	108.463
YO240	IIB	Megaplasmid	82.4106
YO241	IIB	Chromosome	91.6961
YO241	IIB	Megaplasmid	68.3074
YO242	IIB	Chromosome	75.5373
YO242	IIB	Megaplasmid	72.7031
YO243	IIB	Chromosome	99.8203
YO243	IIB	Megaplasmid	73.1663
YO244	IIB	Chromosome	102.908
YO244	IIB	Megaplasmid	76.7532
YO245	IIB	Chromosome	104.461
YO245	IIB	Megaplasmid	81.4063
YO246	IIB	Chromosome	83.1271
YO246	IIB	Megaplasmid	54.3292
YO247	IIB	Chromosome	103.998
YO247	IIB	Megaplasmid	86.0383
YO248	IIB	Chromosome	94.751
YO248	IIB	Megaplasmid	84.0221
YO249	IIB	Chromosome	89.6271
YO249	IIB	Megaplasmid	75.2111
YO250	IIB	Chromosome	85.3967
YO250	IIB	Megaplasmid	70.947
YO251	IIB	Chromosome	95.451
YO251	IIB	Megaplasmid	82.5856
YO252	IIB	Chromosome	63.6312
YO252	IIB	Megaplasmid	53.5894
YO253	IIB	Chromosome	88.7293
YO253	IIB	Megaplasmid	77.7188
YO254	IIB	Chromosome	74.1438
YO254	IIB	Megaplasmid	64.4048
YO255	IIB	Chromosome	94.9863
YO255	IIB	Megaplasmid	82.5093
YO256	IIB	Chromosome	91.8292
YO256	IIB	Megaplasmid	78.2404
YO257	IIB	Chromosome	66.9499
YO257	IIB	Megaplasmid	47.7935
YO258	IIB	Chromosome	73.8162
YO258	IIB	Megaplasmid	68.9618
YO260	IIB	Chromosome	89.0828
YO260	IIB	Megaplasmid	76.8713
YO261	IIB	Chromosome	99.7275
YO261	IIB	Megaplasmid	85.9046
YO262	IIB	Chromosome	91.0811
YO262	IIB	Megaplasmid	81.8899
YO263	IIB	Chromosome	91.7323
YO263	IIB	Megaplasmid	79.7986
YO264	IIB	Chromosome	95.3245
YO264	IIB	Megaplasmid	82.3923
YO265	IIB	Chromosome	86.7178
YO265	IIB	Megaplasmid	75.7614
YO266	IIB	Chromosome	82.3748
YO266	IIB	Megaplasmid	70.636
YO267	IIB	Chromosome	93.6462
YO267	IIB	Megaplasmid	64.3283
YO268	IIB	Chromosome	83.618
YO268	IIB	Megaplasmid	64.1889
YO269	IIB	Chromosome	57.4405
YO269	IIB	Megaplasmid	51.8283
YO270	IIB	Chromosome	68.4507
YO270	IIB	Megaplasmid	60.7998
YO271	IIB	Chromosome	49.1149
YO271	IIB	Megaplasmid	45.8038
YO272	IIB	Chromosome	61.2101
YO272	IIB	Megaplasmid	54.655
YO273	IIB	Chromosome	86.5327
YO273	IIB	Megaplasmid	74.0648
YO274	IIB	Chromosome	75.9933
YO274	IIB	Megaplasmid	66.0322
YO275	IIB	Chromosome	104.769
YO275	IIB	Megaplasmid	92.735
YO276	IIB	Chromosome	99.6273
YO276	IIB	Megaplasmid	88.8352
YO277	IIB	Chromosome	101.872
YO277	IIB	Megaplasmid	80.5377
YO278	IIB	Chromosome	97.7708
YO278	IIB	Megaplasmid	73.6977
YO279	IIB	Chromosome	118.803
YO279	IIB	Megaplasmid	95.1463
YO280	IIB	Chromosome	96.4613
YO280	IIB	Megaplasmid	84.7012
YO281	IIB	Chromosome	64.7977
YO281	IIB	Megaplasmid	58.194
YO282	IIB	Chromosome	93.9619
YO282	IIB	Megaplasmid	82.2747
YO283	IIB	Chromosome	56.5311
YO283	IIB	Megaplasmid	52.0108
YO284	IIB	Chromosome	60.7313
YO284	IIB	Megaplasmid	55.7596
YO285	IIB	Chromosome	57.1388
YO285	IIB	Megaplasmid	53.1269
YO286	IIB	Chromosome	45.3957
YO286	IIB	Megaplasmid	42.3802
YO287	IIB	Chromosome	63.1842
YO287	IIB	Megaplasmid	53.5913
YO288	IIB	Chromosome	50.9741
YO288	IIB	Megaplasmid	49.4978
YO289	IIB	Chromosome	56.1376
YO289	IIB	Megaplasmid	50.0746
YO290	IIB	Chromosome	60.2848
YO290	IIB	Megaplasmid	51.7513
YO291	IIB	Chromosome	78.8233
YO291	IIB	Megaplasmid	67.2514
YO292	IIB	Chromosome	52.2207
YO292	IIB	Megaplasmid	50.4185
YO293	IIB	Chromosome	85.5495
YO293	IIB	Megaplasmid	71.4701
YO294	IIB	Chromosome	76.9828
YO294	IIB	Megaplasmid	65.2595
YO295	IIB	Chromosome	95.8735
YO295	IIB	Megaplasmid	80.8349
YO296	IIB	Chromosome	94.9723
YO296	IIB	Megaplasmid	86.0459
YO297	IIB	Chromosome	82.3287
YO297	IIB	Megaplasmid	72.5547
YO298	IIB	Chromosome	96.0655
YO298	IIB	Megaplasmid	82.3808
YO299	IIB	Chromosome	71.0987
YO299	IIB	Megaplasmid	61.7981
YO300	IIB	Chromosome	60.8675
YO300	IIB	Megaplasmid	60.1819
YO301	IIB	Chromosome	101.177
YO301	IIB	Megaplasmid	66.1151
YO302	IIB	Chromosome	82.7411
YO302	IIB	Megaplasmid	66.8272
YO303	IIB	Chromosome	102.806
YO303	IIB	Megaplasmid	94.3316
YO305	IIB	Chromosome	99.0345
YO305	IIB	Megaplasmid	86.9046
YO306	IIB	Chromosome	86.6332
YO306	IIB	Megaplasmid	75.778
YO307	IIB	Chromosome	97.6384
YO307	IIB	Megaplasmid	81.9468
YO308	IIB	Chromosome	99.6897
YO308	IIB	Megaplasmid	86.5945
YO309	IIB	Chromosome	83.3292
YO309	IIB	Megaplasmid	72.9833
YO310	IIB	Chromosome	81.735
YO310	IIB	Megaplasmid	73.0267
YO311	IIB	Chromosome	90.9142
YO311	IIB	Megaplasmid	79.6433
YO313	IIB	Chromosome	51.7235
YO313	IIB	Megaplasmid	44.3413
YO314	IIB	Chromosome	48.7999
YO314	IIB	Megaplasmid	38.9678
YO315	IIB	Chromosome	68.0768
YO315	IIB	Megaplasmid	51.1177
YO316	IIB	Chromosome	67.6789
YO316	IIB	Megaplasmid	51.8822
YO317	IIB	Chromosome	61.5208
YO317	IIB	Megaplasmid	57.3629
YO318	IIB	Chromosome	54.3254
YO318	IIB	Megaplasmid	41.6595
YO319	IIB	Chromosome	57.5496
YO319	IIB	Megaplasmid	40.0843
YO320	IIB	Chromosome	56.0307
YO320	IIB	Megaplasmid	46.4065
YO321	IIB	Chromosome	66.3777
YO321	IIB	Megaplasmid	48.4442
YO322	IIB	Chromosome	53.6809
YO322	IIB	Megaplasmid	40.4526
YO325	IIB	Chromosome	58.287
YO325	IIB	Megaplasmid	46.2494
YO326	IIB	Chromosome	64.5147
YO326	IIB	Megaplasmid	58.1628
YO327	IIB	Chromosome	61.4425
YO327	IIB	Megaplasmid	54.7346
YO328	IIB	Chromosome	62.0602
YO328	IIB	Megaplasmid	52.6013
YO329	IIB	Chromosome	52.329
YO329	IIB	Megaplasmid	44.4778
YO330	IIB	Chromosome	57.491
YO330	IIB	Megaplasmid	49.9573
YO331	IIB	Chromosome	67.6958
YO331	IIB	Megaplasmid	57.6579
YO332	IIB	Chromosome	51.1561
YO332	IIB	Megaplasmid	44.0874
YO333	IIB	Chromosome	67.2419
YO333	IIB	Megaplasmid	57.6439
YO334	IIB	Chromosome	65.8464
YO334	IIB	Megaplasmid	57.434
YO335	IIB	Chromosome	69.5908
YO335	IIB	Megaplasmid	52.285
YO336	IIB	Chromosome	49.7562
YO336	IIB	Megaplasmid	39.5945
YO337	IIB	Chromosome	65.2896
YO337	IIB	Megaplasmid	50.6172
YO338	IIB	Chromosome	51.8572
YO338	IIB	Megaplasmid	41.5734
YO339	IIB	Chromosome	59.8036
YO339	IIB	Megaplasmid	47.0746
YO340	IIB	Chromosome	48.6109
YO340	IIB	Megaplasmid	39.9006
YO341	IIB	Chromosome	53.138
YO341	IIB	Megaplasmid	46.0238
YO342	IIB	Chromosome	57.462
YO342	IIB	Megaplasmid	43.7521
YO344	IIB	Chromosome	64.3486
YO344	IIB	Megaplasmid	50.0539
YO345	IIB	Chromosome	59.1306
YO345	IIB	Megaplasmid	46.0469
YO346	IIB	Chromosome	57.9589
YO346	IIB	Megaplasmid	47.4455
YO347	IIB	Chromosome	62.28
YO347	IIB	Megaplasmid	53.1641
YO348	IIB	Chromosome	53.523
YO348	IIB	Megaplasmid	46.2537
YO349	IIB	Chromosome	67.1029
YO349	IIB	Megaplasmid	46.2892
YO350	IIB	Chromosome	47.3463
YO350	IIB	Megaplasmid	44.9866
YO351	IIB	Chromosome	62.9309
YO351	IIB	Megaplasmid	60.2469
YO352	IIB	Chromosome	68.1394
YO352	IIB	Megaplasmid	59.5511
YO353	IIB	Chromosome	53.0038
YO353	IIB	Megaplasmid	45.0018
YO354	IIB	Chromosome	62.1118
YO354	IIB	Megaplasmid	54.9956
YO355	IIB	Chromosome	55.8417
YO355	IIB	Megaplasmid	48.2385
YO356	IIB	Chromosome	77.3389
YO356	IIB	Megaplasmid	66.6321
YO357	IIB	Chromosome	83.9793
YO357	IIB	Megaplasmid	73.3561
YO358	IIB	Chromosome	81.3564
YO358	IIB	Megaplasmid	74.0577
YO359	IIB	Chromosome	66.7852
YO359	IIB	Megaplasmid	58.2267
YO360	IIB	Chromosome	91.1009
YO360	IIB	Megaplasmid	79.7554
YO361	IIB	Chromosome	76.7862
YO361	IIB	Megaplasmid	65.363
YO362	IIB	Chromosome	61.3219
YO362	IIB	Megaplasmid	54.2983
YO363	IIB	Chromosome	71.8699
YO363	IIB	Megaplasmid	61.7854
YO364	IIB	Chromosome	80.3155
YO364	IIB	Megaplasmid	71.3144
YO365	IIB	Chromosome	84.8541
YO365	IIB	Megaplasmid	77.4896
YO366	IIB	Chromosome	72.1682
YO366	IIB	Megaplasmid	62.5635
YO367	IIB	Chromosome	74.8127
YO367	IIB	Megaplasmid	67.0933
YO368	IIB	Chromosome	77.7225
YO368	IIB	Megaplasmid	67.7575
YO369	IIB	Chromosome	79.3053
YO369	IIB	Megaplasmid	68.7931
YO370	IIB	Chromosome	72.3352
YO370	IIB	Megaplasmid	61.9415
YO371	IIB	Chromosome	65.4839
YO371	IIB	Megaplasmid	54.8896
YO372	IIB	Chromosome	46.0649
YO372	IIB	Megaplasmid	38.6847
YO373	IIB	Chromosome	58.3328
YO373	IIB	Megaplasmid	46.668
YO374	IIB	Chromosome	66.0013
YO374	IIB	Megaplasmid	56.7606
YO375	I	Chromosome	52.066
YO375	I	Megaplasmid	56.3947
YO376	I	Chromosome	46.6308
YO376	I	Megaplasmid	47.3015
YO378	I	Chromosome	65.8183
YO378	I	Megaplasmid	60.381
YO379	I	Chromosome	65.6247
YO379	I	Megaplasmid	66.8132
YO380	IIB	Chromosome	77.1611
YO380	IIB	Megaplasmid	68.6721
YO381	IIA	Chromosome	56.5268
YO381	IIA	Megaplasmid	58.9583
YO382	III	Chromosome	55.7777
YO382	III	Megaplasmid	48.2365
YO383	III	Chromosome	72.4626
YO383	III	Megaplasmid	66.6189
YO384	III	Chromosome	67.5462
YO384	III	Megaplasmid	62.3796
