# Supplementary material for: Influence of insertion sequences on population structure of phytopathogenic bacteria in the Ralstonia solanacearum species complex
Source: Microbiology (Reading). 2023 Jul 17;169(7):001364. doi: 10.1099/mic.0.001364 (PMC10433421; doi:10.1099/mic.0.001364)
Supplement: Supplementary material 5 [file mic-169-1364-s005.xlsx]

## Sheet: Table_S4
Table S4. Insertion sequence data for all isolates.
Isolate	Phylotype	Region	IS_family	IS_subfamily	orientation	x-coordinate	y-coordinate	gap	call	percent_ID	percent_cov	left_gene	left_description	left_strand	left_distance	right_gene	right_description	right_strand	right_distance	Gene_disruption	Closest_distance_to_neighbouring_start_codon
YO001	III	Chr	IS5	ISRso1	F	236091	236301	210	novel?			CMR15_RS01275	IS5 family transposase	-1	163	CMR15_RS01280	tetratricopeptide repeat protein	1	1132	FALSE	163
YO001	III	Chr	IS5	IS1421	F	2938348	2938566	218	novel*			CMR15_RS26155	IS5/IS1182 family transposase	1	160	CMR15_RS13845	LysR family transcriptional regulator	-1	10	FALSE	10
YO001	III	MP	IS5	ISRso1	F	58422	58637	215	novel?			CMR15_RS17100	hypothetical protein	-1	285	CMR15_RS26210	IS5/IS1182 family transposase	1	166	FALSE	166
YO001	III	MP	IS5	IS1421	F	213822	214113	291	novel*			CMR15_RS25295	transposase	1	291	CMR15_RS17665	ABC transporter permease subunit	-1	44	FALSE	44
YO001	III	MP	IS701	ISRso17	F	526987	526992	-5	novel			CMR15_RS18970	HIT family protein	-1	600	CMR15_RS18975	DUF2087 domain-containing protein	-1	25	FALSE	25
YO001	III	MP	IS110	ISBma3	R	727778	727895	117	novel*			CMR15_RS19610	HAD family phosphatase	1	25	CMR15_RS19615	SDR family oxidoreductase	-1	98	FALSE	25
YO001	III	MP	IS5	IS1421	R	931364	931369	-5	novel			CMR15_RS20395	type II toxin-antitoxin system PrlF family antitoxin	-1	103	CMR15_RS25535	hypothetical protein	1	191	FALSE	103
YO001	III	MP	IS5	ISRso1	R	1784735	1784774	39	novel*			CMR15_RS23695	hypothetical protein	-1	680	CMR15_RS23695	hypothetical protein	-1	43	TRUE	0
YO002	IIB	Chr	IS5	IS1021	F	50528	51750	1222	known	100	98	RSUY_RS23215	type III effector protein	1	25	RSUY_RS00240	recombinase family protein	1	1343	FALSE	25
YO002	IIB	Chr	IS5	IS1021	R	57486	58739	1253	known	100	96	RSUY_RS24245	hypothetical protein	1	18	RSUY_RS00265	high-potential iron-sulfur protein	1	200	FALSE	18
YO002	IIB	Chr	IS5	IS1021	R	64625	65863	1238	known	100	98	RSUY_RS00290	M20/M25/M40 family metallo-hydrolase	-1	14	RSUY_RS00300	hypothetical protein	-1	17	FALSE	14
YO002	IIB	Chr	IS5	IS1021	F	73284	73346	62	novel*			RSUY_RS23225	MFS transporter	1	508	RSUY_RS23225	MFS transporter	1	502	TRUE	0
YO002	IIB	Chr	IS5	IS1021	R	74870	76105	1235	known	100	98	RSUY_RS00330	hypothetical protein	-1	478	RSUY_RS24250	carboxypeptidase-like regulatory domain-containing protein	-1	74	FALSE	74
YO002	IIB	Chr	IS5	IS1021	F	269481	270678	1197	known	100	100	RSUY_RS01195	tRNA-Ala	1	260	RSUY_RS01205	SAM-dependent methyltransferase	-1	151	FALSE	151
YO002	IIB	Chr	IS5	IS1021	R	305846	307070	1224	known	100	98	RSUY_RS23260	RHS repeat-associated core domain-containing protein	-1	5	RSUY_RS01325	LysR family transcriptional regulator	-1	45	FALSE	5
YO002	IIB	Chr	IS5	IS1021	F	308636	309832	1196	known	100	100	RSUY_RS01325	LysR family transcriptional regulator	-1	597	RSUY_RS01335	hemagglutinin repeat-containing protein	1	391	FALSE	391
YO002	IIB	Chr	IS5	IS1021	F	320147	321381	1234	known	100	98	RSUY_RS01335	hemagglutinin repeat-containing protein	1	714	RSUY_RS01345	hypothetical protein	-1	249	FALSE	249
YO002	IIB	Chr	IS5	IS1021	R	343710	344925	1215	known	100	99	RSUY_RS01400	glycoside hydrolase family 5 protein	-1	144	RSUY_RS01410	hypothetical protein	1	25	FALSE	25
YO002	IIB	Chr	IS5	IS1021	F	428740	429938	1198	known	100	100	RSUY_RS01765	DUF1835 domain-containing protein	-1	184	RSUY_RS01775	nuclear transport factor 2 family protein	1	45	FALSE	45
YO002	IIB	Chr	IS3	ISRso10	F	489051	490363	1312	known	90.618	99	RSUY_RS02045	5S ribosomal RNA	1	363	RSUY_RS02060	tRNA-Tyr	1	90	FALSE	90
YO002	IIB	Chr	IS5	IS1021	F	855166	855309	143	novel*			RSUY_RS03765	porin	1	199	RSUY_RS03770	IS5 family transposase	-1	112	FALSE	112
YO002	IIB	Chr	IS5	IS1021	R	948945	950229	1284	known	100	94	RSUY_RS04210	patatin-like phospholipase family protein	1	67	RSUY_RS04225	MFS transporter	1	125	FALSE	67
YO002	IIB	Chr	IS5	IS1021	F	1051428	1052676	1248	known	100	97	RSUY_RS04715	nucleoside 2-deoxyribosyltransferase	1	39	RSUY_RS04725	acyl-CoA dehydrogenase family protein	1	112	FALSE	39
YO002	IIB	Chr	IS5	IS1021	F	1162758	1164042	1284	known	100	94	RSUY_RS24340	hypothetical protein	1	75	RSUY_RS05310	Type III effector protein (Skwp5)	-1	121	FALSE	75
YO002	IIB	Chr	IS5	IS1021	R	1237652	1238852	1200	known	100	100	RSUY_RS23360	DUF3987 domain-containing protein	1	9	RSUY_RS05630	endonuclease	-1	81	FALSE	9
YO002	IIB	Chr	IS5	IS1021	R	1252833	1254126	1293	known	99.917	94	RSUY_RS05685	aminotransferase class I/II-fold pyridoxal phosphate-dependent enzyme	-1	58	RSUY_RS05695	DUF262 domain-containing protein	1	92	FALSE	58
YO002	IIB	Chr	IS3	ISRso10	F	1260531	1261892	1361	known	90.533	98	RSUY_RS24870	hypothetical protein	1	83	RSUY_RS05735	S53 family peptidase	1	8	FALSE	8
YO002	IIB	Chr	IS5	IS1021	R	1437938	1439175	1237	known	100	98	RSUY_RS06530	xanthine dehydrogenase small subunit	-1	191	RSUY_RS06540	methionine ABC transporter ATP-binding protein	1	61	FALSE	61
YO002	IIB	Chr	IS3	ISRso10	F	2012928	2014321	1393	known	90.587	95	RSUY_RS09180	5S ribosomal RNA	1	363	RSUY_RS09195	pca operon transcription factor PcaQ	-1	244	FALSE	244
YO002	IIB	Chr	IS5	IS1021	R	2087318	2088550	1232	known	100	98	RSUY_RS24450	transposase	-1	280	RSUY_RS24455	hypothetical protein	1	320	FALSE	280
YO002	IIB	Chr	IS3	ISRso20	R	2296695	2298008	1313	known	100	98	RSUY_RS10435	hypothetical protein	1	55	RSUY_RS10450	tyrosine-type recombinase/integrase	1	14	FALSE	14
YO002	IIB	Chr	IS3	ISRso10	R	2300241	2301588	1347	known	90.583	99	RSUY_RS10460	hypothetical protein	1	277	RSUY_RS10475	IS5-like element IS1021 family transposase	1	100	FALSE	100
YO002	IIB	Chr	IS3	ISRso20	F	2305860	2307172	1312	known	100	97	RSUY_RS10490	hypothetical protein	-1	818	RSUY_RS10510	phage integrase SAM-like domain-containing protein	-1	23	FALSE	23
YO002	IIB	Chr	IS5	IS1021	F	2388913	2390181	1268	known	100	95	RSUY_RS10900	hypothetical protein	1	22	RSUY_RS23515	DUF3761 domain-containing protein	1	276	FALSE	22
YO002	IIB	Chr	IS5	IS1021	R	2392675	2393901	1226	known	100	99	RSUY_RS10920	hypothetical protein	1	229	RSUY_RS24470	hypothetical protein	-1	40	FALSE	40
YO002	IIB	Chr	IS5	IS1021	R	2427163	2428415	1252	known	100	97	RSUY_RS24475	SMI1/KNR4 family protein	-1	62	RSUY_RS11075	RHS repeat protein	-1	16	FALSE	16
YO002	IIB	Chr	IS5	IS1021	F	2514722	2515952	1230	known	100	98	RSUY_RS11490	urease subunit gamma	-1	15	RSUY_RS11500	urease accessory protein UreD	-1	13	FALSE	13
YO002	IIB	Chr	IS5	IS1021	F	2574195	2575431	1236	known	100	97	RSUY_RS11790	LysR family transcriptional regulator	-1	16	RSUY_RS11800	hypothetical protein	1	43	FALSE	16
YO002	IIB	Chr	IS5	IS1021	F	2707755	2708990	1235	known	100	98	RSUY_RS12395	fatty acid desaturase	-1	343	RSUY_RS12405	mechanosensitive ion channel	-1	13	FALSE	13
YO002	IIB	Chr	IS5	IS1021	F	2732959	2734199	1240	known	100	98	RSUY_RS23565	RHS repeat protein	-1	21	RSUY_RS12510	hypothetical protein	-1	599	FALSE	21
YO002	IIB	Chr	IS5	IS1021	F	2793759	2794991	1232	known	100	98	RSUY_RS12810	UDP-N-acetylmuramate dehydrogenase	1	16	RSUY_RS12820	proline dehydrogenase	-1	70	FALSE	16
YO002	IIB	Chr	IS5	IS1021	F	2805797	2807058	1261	known	100	95	RSUY_RS12855	Hsp70 family protein	1	106	RSUY_RS24520	integrase core domain-containing protein	1	75	FALSE	75
YO002	IIB	Chr	IS3	ISRso16	F	2807245	2807432	187	novel*			RSUY_RS24520	integrase core domain-containing protein	1	317	RSUY_RS24520	integrase core domain-containing protein	1	299	TRUE	0
YO002	IIB	Chr	IS5	IS1021	R	2809744	2811019	1275	known	100	95	RSUY_RS12875	hypothetical protein	-1	110	RSUY_RS12885	inclusion body family protein	1	694	FALSE	110
YO002	IIB	Chr	IS3	ISRso10	F	2816318	2817693	1375	known	90.583	97	RSUY_RS12910	hypothetical protein	-1	17	RSUY_RS24525	type III effector protein	-1	44	FALSE	17
YO002	IIB	Chr	IS110	ISBma3	F	3121672	3121831	159	novel*			RSUY_RS14385	TlpA family protein disulfide reductase	1	58	RSUY_RS14390	IS110 family transposase	1	55	FALSE	55
YO002	IIB	Chr	IS5	IS1021	R	3185962	3187231	1269	known	100	95	RSUY_RS14705	carbonate dehydratase	1	224	RSUY_RS14715	acetyl-CoA C-acetyltransferase	1	228	FALSE	224
YO002	IIB	Chr	IS3	ISRso10	R	3220495	3221807	1312	known	90.611	99	RSUY_RS14855	hypothetical protein	1	58	RSUY_RS14870	RTX toxin	1	26	FALSE	26
YO002	IIB	Chr	IS5	IS1021	F	3252612	3253835	1223	known	100	99	RSUY_RS14995	RNA polymerase sigma factor	-1	1032	RSUY_RS15005	IS5 family transposase	1	31	FALSE	31
YO002	IIB	Chr	IS5	IS1021	R	3404932	3406218	1286	known	100	94	RSUY_RS15680	type III effector protein	-1	32	RSUY_RS15690	DNA topoisomerase (ATP-hydrolyzing) subunit B	-1	172	FALSE	32
YO002	IIB	MP	IS5	IS1021	F	108610	109847	1237	known	100	97	RSUY_RS16165	metallophosphatase family protein	-1	224	RSUY_RS16175	hypothetical protein	1	31	FALSE	31
YO002	IIB	MP	IS256	ISRso7	F	115065	116432	1367	known	92.947	98	RSUY_RS23660	IS5 family transposase	-1	277	RSUY_RS16190	RHS repeat protein	1	1094	FALSE	277
YO002	IIB	MP	IS5	IS1021	F	123417	124658	1241	known	100	97	RSUY_RS16200	hypothetical protein	1	571	RSUY_RS23665	IS5 family transposase	1	257	FALSE	257
YO002	IIB	MP	IS5	IS1021	F	153925	155147	1222	known	100	98	RSUY_RS16300	PhoPQ-activated pathogenicity-related family protein	-1	251	RSUY_RS16310	glycoside hydrolase family 5 protein	1	144	FALSE	144
YO002	IIB	MP	IS5	IS1021	R	177506	178741	1235	known	100	98	RSUY_RS16360	hypothetical protein	1	249	RSUY_RS16370	DUF4124 domain-containing protein	1	662	FALSE	249
YO002	IIB	MP	IS5	IS1021	F	195299	196581	1282	known	100	94	RSUY_RS16450	PaaI family thioesterase	-1	2	RSUY_RS16460	tetratricopeptide repeat protein	-1	150	FALSE	2
YO002	IIB	MP	IS5	IS1021	R	218506	219756	1250	known	100	97	RSUY_RS23690	calcium-binding protein	1	33	RSUY_RS16525	calcium-binding protein	1	13	FALSE	13
YO002	IIB	MP	IS5	IS1021	R	265058	266320	1262	known	100	96	RSUY_RS24605	hypothetical protein	-1	293	RSUY_RS16705	H-NS histone family protein	1	5	FALSE	5
YO002	IIB	MP	IS5	IS1021	F	352924	354186	1262	known	100	96	RSUY_RS17080	hypothetical protein	-1	539	RSUY_RS17090	RHS repeat protein	1	287	FALSE	287
YO002	IIB	MP	IS5	IS1021	R	360236	361452	1216	known	100	99	RSUY_RS23735	IS5 family transposase	-1	189	RSUY_RS17115	IS3-like element ISRso20 family transposase	1	3	FALSE	3
YO002	IIB	MP	IS3	ISRso20	F	361466	362580	1114	novel?			RSUY_RS17115	IS3-like element ISRso20 family transposase	1	1068	RSUY_RS17120	metallophosphoesterase	1	500	FALSE	500
YO002	IIB	MP	IS5	IS1405	R	381183	381317	134	novel*			RSUY_RS23745	IS5/IS1182 family transposase	-1	122	RSUY_RS17165	LysR family transcriptional regulator	1	419	FALSE	122
YO002	IIB	MP	IS5	IS1021	F	383452	384654	1202	known	100	100	RSUY_RS17170	tautomerase family protein	1	289	RSUY_RS17180	IS5-like element IS1021 family transposase	-1	282	FALSE	282
YO002	IIB	MP	IS5	IS1021	R	384806	386042	1236	known	100	97	RSUY_RS17175	IS5-like element IS1021 family transposase	1	284	RSUY_RS17185	hypothetical protein	-1	109	FALSE	109
YO002	IIB	MP	IS5	IS1021	R	434074	435369	1295	known	100	93	RSUY_RS17340	ABC transporter substrate-binding protein	-1	879	RSUY_RS17350	sensor histidine kinase	-1	701	FALSE	701
YO002	IIB	MP	IS5	IS1021	R	525632	526856	1224	known	100	98	RSUY_RS25045	hypothetical protein	-1	95	RSUY_RS17685	FAD-containing oxidoreductase	1	233	FALSE	95
YO002	IIB	MP	IS5	IS1021	F	644628	645896	1268	known	100	95	RSUY_RS18145	DUF3421 domain-containing protein	1	57	RSUY_RS18155	IS5-like element IS1021 family transposase	1	402	FALSE	57
YO002	IIB	MP	IS5	IS1021	F	657928	659235	1307	known	100	93	RSUY_RS24645	hypothetical protein	1	49	RSUY_RS24650	hypothetical protein	1	249	FALSE	49
YO002	IIB	MP	IS5	IS1021	F	704599	705849	1250	known	100	97	RSUY_RS18365	DUF3274 domain-containing protein	-1	25	RSUY_RS18375	DUF3274 domain-containing protein	-1	33	FALSE	25
YO002	IIB	MP	IS3	ISRso20	R	729960	731312	1352	known	100	95	RSUY_RS18450	M1 family metallopeptidase	-1	82	RSUY_RS24665	helix-turn-helix domain-containing protein	-1	193	FALSE	82
YO002	IIB	MP	IS21	ISRme4	R	731523	731708	185	novel*			RSUY_RS24665	helix-turn-helix domain-containing protein	-1	114	RSUY_RS24670	hypothetical protein	-1	52	FALSE	52
YO002	IIB	MP	IS5	IS1021	F	736673	737928	1255	known	100	96	RSUY_RS18485	type II secretion system F family protein	-1	77	RSUY_RS18495	type II secretion system major pseudopilin GspG	-1	25	FALSE	25
YO002	IIB	MP	IS5	IS1021	R	747522	748750	1228	known	100	98	RSUY_RS18540	RHS repeat protein	1	6	RSUY_RS18550	S8 family serine peptidase	-1	467	FALSE	6
YO002	IIB	MP	IS5	IS1021	F	759843	761072	1229	known	100	97	RSUY_RS18605	DUF1311 domain-containing protein	-1	21	RSUY_RS23870	hypothetical protein	-1	55	FALSE	21
YO002	IIB	MP	IS5	IS1021	R	928405	929654	1249	known	100	96	RSUY_RS24675	hypothetical protein	-1	101	RSUY_RS23905	hypothetical protein	-1	52	FALSE	52
YO002	IIB	MP	IS5	IS1021	F	931118	932404	1286	known	100	94	RSUY_RS19160	DUF1911 domain-containing protein	-1	84	RSUY_RS19170	hypothetical protein	-1	22	FALSE	22
YO002	IIB	MP	IS5	IS1021	F	957867	959138	1271	known	100	95	RSUY_RS24970	MFS transporter	1	48	RSUY_RS23915	hypothetical protein	1	28	FALSE	28
YO002	IIB	MP	IS5	IS1021	R	1100386	1101622	1236	known	100	98	RSUY_RS19810	DMT family transporter	-1	28	RSUY_RS19820	LysR family transcriptional regulator	1	48	FALSE	28
YO002	IIB	MP	IS5	IS1021	R	1153536	1154842	1306	known	100	93	RSUY_RS23965	IS5 family transposase	-1	70	RSUY_RS20040	tyrosine-type recombinase/integrase	1	472	FALSE	70
YO002	IIB	MP	IS5	IS1021	R	1388936	1390188	1252	known	100	96	RSUY_RS24020	hypothetical protein	-1	141	RSUY_RS24740	hypothetical protein	-1	55	FALSE	55
YO002	IIB	MP	IS5	IS1021	F	1394282	1394588	306	novel*			RSUY_RS24035	IS5 family transposase	-1	30	RSUY_RS20825	IS5 family transposase	1	31	FALSE	30
YO002	IIB	MP	IS5	IS1021	F	1433130	1434349	1219	known	100	99	RSUY_RS20960	helix-turn-helix transcriptional regulator	1	134	RSUY_RS20970	GGDEF domain-containing phosphodiesterase	1	100	FALSE	100
YO002	IIB	MP	IS5	IS1021	F	1554443	1555686	1243	known	100	97	RSUY_RS21395	ankyrin repeat domain-containing protein	-1	470	RSUY_RS21405	ShlB/FhaC/HecB family hemolysin secretion/activation protein	-1	430	FALSE	430
YO002	IIB	MP	IS5	IS1021	F	1613904	1615152	1248	known	100	97	RSUY_RS21600	hypothetical protein	-1	85	RSUY_RS21610	hypothetical protein	1	317	FALSE	85
YO002	IIB	MP	IS5	IS1021	R	1649130	1650358	1228	known	99.917	98	RSUY_RS21735	hypothetical protein	-1	57	RSUY_RS21745	hypothetical protein	-1	176	FALSE	57
YO002	IIB	MP	IS5	IS1021	F	1657141	1657174	33	novel*			RSUY_RS21760	LysE family translocator	-1	65	RSUY_RS21765	Lrp/AsnC family transcriptional regulator	1	13	FALSE	13
YO002	IIB	MP	IS5	IS1021	F	1670899	1672115	1216	known	100	98	RSUY_RS24780	hypothetical protein	-1	2554	RSUY_RS21835	GbsR/MarR family transcriptional regulator	1	1238	FALSE	1238
YO002	IIB	MP	IS5	IS1021	F	1710150	1711391	1241	known	100	97	RSUY_RS21995	hypothetical protein	-1	487	RSUY_RS24805	hypothetical protein	-1	89	FALSE	89
YO002	IIB	MP	IS5	IS1021	F	1755973	1757220	1247	known	100	96	RSUY_RS22165	LysR family transcriptional regulator	-1	158	RSUY_RS22175	MFS transporter	1	87	FALSE	87
YO002	IIB	MP	IS5	IS1021	R	1819940	1821193	1253	known	100	96	RSUY_RS22370	IS5 family transposase	-1	15	RSUY_RS22380	protein phosphatase CheZ	-1	142	FALSE	15
YO002	IIB	MP	IS3	ISRso20	R	1855031	1855344	313	novel*			RSUY_RS22520	cyclopropane fatty acyl phospholipid synthase	1	51	RSUY_RS22525	integrase core domain-containing protein	-1	284	FALSE	51
YO002	IIB	MP	IS5	ISRso1	R	1921550	1921740	190	novel*			RSUY_RS24220	transposase	-1	168	RSUY_RS22845	hypothetical protein	1	280	FALSE	168
YO002	IIB	MP	IS5	IS1021	F	1931027	1932294	1267	known	100	95	RSUY_RS24235	IS5 family transposase	-1	150	RSUY_RS22875	DUF2235 domain-containing protein	1	25	FALSE	25
YO002	IIB	MP	IS5	IS1021	F	1940542	1941773	1231	known	100	98	RSUY_RS22915	hypothetical protein	-1	0	RSUY_RS22925	cyanase	-1	238	FALSE	0
YO003	I	Chr	IS110	ISBma3	R	161409	161410	-1	novel			RS_RS00680	polyphosphate kinase 2 family protein	1	10	RS_RS00685	orotate phosphoribosyltransferase	-1	107	FALSE	10
YO003	I	Chr	IS3	ISRso16	F	451250	451414	164	novel*			RS_RS02090	single-stranded DNA-binding protein	1	114	RS_RS02095	hypothetical protein	1	109	FALSE	109
YO003	I	Chr	IS5	IS1421	R	537875	537886	11	novel			RS_RS02500	crossover junction endodeoxyribonuclease RuvC	-1	77	RS_RS02505	bifunctional phosphoribosylaminoimidazolecarboxamide formyltransferase/IMP cyclohydrolase	-1	0	FALSE	0
YO003	I	Chr	IS5	IS1421	R	662908	663112	204	novel*			RS_RS03085	LysR family transcriptional regulator	1	26	RS_RS03090	nuclear transport factor 2 family protein	-1	93	FALSE	26
YO003	I	Chr	IS5	ISRso1	F	919881	919966	85	novel*			RS_RS04410	DUF1484 domain-containing protein	-1	381	RS_RS04415	COG2958 family protein	-1	43	FALSE	43
YO003	I	Chr	IS110	ISBma3	R	1598260	1598284	24	novel*			RS_RS27125	DUF4102 domain-containing protein	1	306	RS_RS27125	DUF4102 domain-containing protein	1	66	TRUE	0
YO003	I	Chr	IS5	ISRso1	R	1598853	1598993	140	novel*			RS_RS27125	DUF4102 domain-containing protein	1	287	RS_RS26715	hypothetical protein	1	342	FALSE	287
YO003	I	Chr	IS3	ISRso20	R	2038888	2039056	168	novel*			RS_RS09365	efflux transporter outer membrane subunit	-1	633	RS_RS26760	hypothetical protein	-1	40	FALSE	40
YO003	I	Chr	IS5	IS1421	F	2319239	2319285	46	novel*			RS_RS10720	helix-turn-helix transcriptional regulator	1	283	RS_RS10725	hypothetical protein	1	346	FALSE	283
YO003	I	Chr	IS3	ISRso11	R	2415117	2415130	-13	novel			RS_RS11175	sulfurtransferase	1	30	RS_RS11180	ZIP family metal transporter	-1	33	FALSE	30
YO003	I	Chr	IS3	ISRso11	R	2613208	2614764	1556	known	99.931	93	RS_RS12080	hypothetical protein	1	73	RS_RS12095	prolipoprotein diacylglyceryl transferase	-1	26	FALSE	26
YO003	I	Chr	IS3	ISRso11	F	2762980	2762989	9	novel			RS_RS12800	argininosuccinate synthase	1	39	RS_RS12805	ornithine carbamoyltransferase	-1	62	FALSE	39
YO003	I	Chr	IS5	ISRso1	F	3319005	3319031	26	novel*			RS_RS15465	MerR family transcriptional regulator	-1	292	RS_RS15465	MerR family transcriptional regulator	-1	556	TRUE	0
YO003	I	Chr	IS110	ISBma3	F	3485270	3485596	326	novel?			RS_RS25735	type VI secretion system tip protein VgrG	-1	46	RS_RS16150	type II toxin-antitoxin system RelE/ParE family toxin	-1	625	FALSE	46
YO003	I	MP	IS5	IS1421	F	36664	36674	10	novel			RS_RS17340	DUF2076 domain-containing protein	-1	67	RS_RS17345	bifunctional salicylyl-CoA 5-hydroxylase/oxidoreductase	1	138	FALSE	67
YO003	I	MP	IS5	ISRso1	F	83907	84135	228	novel*			RS_RS17545	hypothetical protein	-1	265	RS_RS25855	hypothetical protein	1	189	FALSE	189
YO003	I	MP	IS5	IS1021	R	254648	255565	917	novel*			RS_RS18135	hypothetical protein	-1	238	RS_RS18140	IS5 family transposase	-1	916	FALSE	238
YO003	I	MP	IS5	IS1021	F	271868	271872	4	novel?			RS_RS26895	hypothetical protein	1	128	RS_RS26895	hypothetical protein	1	95	TRUE	0
YO003	I	MP	IS3	ISRso12	F	272285	272445	160	novel*			RS_RS26895	hypothetical protein	1	289	RS_RS26015	transposase	1	26	FALSE	26
YO003	I	MP	IS5	IS1421	R	274330	274579	249	novel*			RS_RS26900	transposase	-1	240	RS_RS18210	sensor histidine kinase	-1	102	FALSE	102
YO003	I	MP	IS5	IS1021	F	351575	351579	4	novel?			RS_RS18460	TIGR02677 family protein	-1	628	RS_RS18460	TIGR02677 family protein	-1	930	TRUE	0
YO003	I	MP	IS110	ISBma3	R	609679	609795	116	novel*			RS_RS19500	M20 family peptidase	1	47	RS_RS19505	heavy metal sensor histidine kinase	-1	45	FALSE	45
YO003	I	MP	IS5	ISRso1	R	687548	687579	31	novel*			RS_RS26115	hypothetical protein	1	41	RS_RS19770	IS3 family transposase	1	224	FALSE	41
YO003	I	MP	IS3	ISRso10	F	707913	709223	1310	known	91.938	98	RS_RS26135	DUF2946 domain-containing protein	-1	337	RS_RS19860	DUF6362 family protein	1	17	FALSE	17
YO003	I	MP	IS3	ISButh1	R	839613	839818	205	novel*			RS_RS20280	porin	-1	17	RS_RS20285	hydrolase	-1	24	FALSE	17
YO003	I	MP	IS110	ISBma3	R	977521	977521	0	novel			RS_RS26970	hypothetical protein	1	160	RS_RS26970	hypothetical protein	1	125	TRUE	0
YO003	I	MP	IS3	ISRso11	F	1267875	1267929	54	novel*			RS_RS21965	polysaccharide biosynthesis protein	1	23	RS_RS21970	membrane protein	-1	7	FALSE	7
YO003	I	MP	IS5	IS1021	R	1486562	1487468	906	novel*			RS_RS22815	response regulator	1	289	RS_RS22820	IS5 family transposase	-1	905	FALSE	289
YO003	I	MP	IS5	ISRso1	R	1571475	1571475	0	novel			RS_RS23105	NEL domain-containing protein	1	764	RS_RS23105	NEL domain-containing protein	1	337	TRUE	0
YO003	I	MP	IS5	IS1421	R	1985505	1985508	-3	novel			RS_RS24725	catalase	-1	159	RS_RS24730	hypothetical protein	1	405	FALSE	159
YO003	I	MP	IS5	ISRso1	F	1985887	1985933	46	novel*			RS_RS24725	catalase	-1	541	RS_RS24730	hypothetical protein	1	20	FALSE	20
YO003	I	MP	IS3	ISRso16	F	2046828	2047395	567	novel*			RS_RS24900	EAL domain-containing protein	1	50	RS_RS26545	DDE-type integrase/transposase/recombinase	1	277	FALSE	50
YO003	I	MP	IS3	ISRso16	R	2048998	2049563	565	novel*			RS_RS24925	IS3 family transposase	-1	478	RS_RS24935	cyanase	-1	59	FALSE	59
YO004	IIB	Chr	IS5	IS1021	F	50531	51753	1222	known	100	99	RSUY_RS23215	type III effector protein	1	22	RSUY_RS00240	recombinase family protein	1	1340	FALSE	22
YO004	IIB	Chr	IS5	IS1021	R	57486	58723	1237	known	100	98	RSUY_RS24245	hypothetical protein	1	18	RSUY_RS00265	high-potential iron-sulfur protein	1	216	FALSE	18
YO004	IIB	Chr	IS5	IS1021	R	64625	65906	1281	known	100	94	RSUY_RS00290	M20/M25/M40 family metallo-hydrolase	-1	14	RSUY_RS00300	hypothetical protein	-1	60	FALSE	14
YO004	IIB	Chr	IS5	IS1021	F	73287	73344	57	novel*			RSUY_RS23225	MFS transporter	1	505	RSUY_RS23225	MFS transporter	1	500	TRUE	0
YO004	IIB	Chr	IS5	IS1021	R	74885	76105	1220	known	100	99	RSUY_RS00330	hypothetical protein	-1	493	RSUY_RS24250	carboxypeptidase-like regulatory domain-containing protein	-1	74	FALSE	74
YO004	IIB	Chr	IS5	IS1021	F	269490	270699	1209	known	100	99	RSUY_RS01195	tRNA-Ala	1	269	RSUY_RS01205	SAM-dependent methyltransferase	-1	130	FALSE	130
YO004	IIB	Chr	IS5	IS1021	R	305846	307070	1224	known	100	98	RSUY_RS23260	RHS repeat-associated core domain-containing protein	-1	5	RSUY_RS01325	LysR family transcriptional regulator	-1	45	FALSE	5
YO004	IIB	Chr	IS5	IS1021	F	308631	309829	1198	known	100	100	RSUY_RS01325	LysR family transcriptional regulator	-1	592	RSUY_RS01335	hemagglutinin repeat-containing protein	1	394	FALSE	394
YO004	IIB	Chr	IS5	IS1021	F	320156	321365	1209	known	100	100	RSUY_RS01335	hemagglutinin repeat-containing protein	1	723	RSUY_RS01345	hypothetical protein	-1	265	FALSE	265
YO004	IIB	Chr	IS5	IS1021	R	343717	344925	1208	known	100	99	RSUY_RS01400	glycoside hydrolase family 5 protein	-1	151	RSUY_RS01410	hypothetical protein	1	25	FALSE	25
YO004	IIB	Chr	IS5	IS1021	F	428733	429946	1213	known	100	99	RSUY_RS01765	DUF1835 domain-containing protein	-1	177	RSUY_RS01775	nuclear transport factor 2 family protein	1	37	FALSE	37
YO004	IIB	Chr	IS3	ISRso10	F	489050	490347	1297	known	90.517	100	RSUY_RS02045	5S ribosomal RNA	1	362	RSUY_RS02055	IS3 family transposase	1	1210	FALSE	362
YO004	IIB	Chr	IS5	IS1021	R	948984	950219	1235	known	100	98	RSUY_RS04210	patatin-like phospholipase family protein	1	28	RSUY_RS04225	MFS transporter	1	135	FALSE	28
YO004	IIB	Chr	IS5	IS1021	F	1051430	1052673	1243	known	100	97	RSUY_RS04715	nucleoside 2-deoxyribosyltransferase	1	37	RSUY_RS04725	acyl-CoA dehydrogenase family protein	1	115	FALSE	37
YO004	IIB	Chr	IS5	IS1021	F	1162778	1164004	1226	known	100	98	RSUY_RS24340	hypothetical protein	1	55	RSUY_RS05310	Type III effector protein (Skwp5)	-1	159	FALSE	55
YO004	IIB	Chr	IS5	IS1021	R	1203689	1204949	1260	known	100	96	RSUY_RS05465	histone deacetylase family protein	1	61	RSUY_RS05470	IS5 family transposase	-1	1101	FALSE	61
YO004	IIB	Chr	IS5	IS1021	R	1237645	1238851	1206	known	100	100	RSUY_RS23360	DUF3987 domain-containing protein	1	2	RSUY_RS05630	endonuclease	-1	82	FALSE	2
YO004	IIB	Chr	IS5	IS1021	R	1252899	1254131	1232	known	99.917	98	RSUY_RS05685	aminotransferase class I/II-fold pyridoxal phosphate-dependent enzyme	-1	8	RSUY_RS05695	DUF262 domain-containing protein	1	87	FALSE	8
YO004	IIB	Chr	IS3	ISRso10	F	1260518	1261875	1357	known	90.563	97	RSUY_RS24870	hypothetical protein	1	96	RSUY_RS05735	S53 family peptidase	1	25	FALSE	25
YO004	IIB	Chr	IS5	IS1021	R	1437943	1439170	1227	known	100	99	RSUY_RS06530	xanthine dehydrogenase small subunit	-1	196	RSUY_RS06540	methionine ABC transporter ATP-binding protein	1	66	FALSE	66
YO004	IIB	Chr	IS3	ISRso10	F	2012930	2014327	1397	known	90.634	95	RSUY_RS09180	5S ribosomal RNA	1	365	RSUY_RS09195	pca operon transcription factor PcaQ	-1	238	FALSE	238
YO004	IIB	Chr	IS5	IS1021	F	2089079	2090292	1213	known	100	99	RSUY_RS24455	hypothetical protein	1	58	RSUY_RS09540	glycoside hydrolase family 28 protein	1	200	FALSE	58
YO004	IIB	Chr	IS3	ISRso20	R	2296729	2298006	1277	known	100	100	RSUY_RS10435	hypothetical protein	1	21	RSUY_RS10450	tyrosine-type recombinase/integrase	1	16	FALSE	16
YO004	IIB	Chr	IS3	ISRso10	R	2300266	2301588	1322	known	90.592	99	RSUY_RS10460	hypothetical protein	1	302	RSUY_RS10475	IS5-like element IS1021 family transposase	1	100	FALSE	100
YO004	IIB	Chr	IS3	ISRso20	F	2305880	2307169	1289	known	100	99	RSUY_RS10490	hypothetical protein	-1	838	RSUY_RS10510	phage integrase SAM-like domain-containing protein	-1	20	FALSE	20
YO004	IIB	Chr	IS5	IS1021	F	2388905	2390151	1246	known	100	97	RSUY_RS10900	hypothetical protein	1	30	RSUY_RS23515	DUF3761 domain-containing protein	1	306	FALSE	30
YO004	IIB	Chr	IS5	IS1021	R	2392679	2393901	1222	known	100	99	RSUY_RS10920	hypothetical protein	1	233	RSUY_RS24470	hypothetical protein	-1	40	FALSE	40
YO004	IIB	Chr	IS5	IS1021	R	2427178	2428390	1212	known	100	99	RSUY_RS24475	SMI1/KNR4 family protein	-1	77	RSUY_RS11075	RHS repeat protein	-1	9	FALSE	9
YO004	IIB	Chr	IS5	IS1021	F	2514722	2515946	1224	known	100	99	RSUY_RS11490	urease subunit gamma	-1	15	RSUY_RS11500	urease accessory protein UreD	-1	19	FALSE	15
YO004	IIB	Chr	IS5	IS1021	F	2574157	2575442	1285	known	100	94	RSUY_RS11790	LysR family transcriptional regulator	-1	54	RSUY_RS11800	hypothetical protein	1	32	FALSE	32
YO004	IIB	Chr	IS5	IS1021	F	2707765	2709011	1246	known	100	97	RSUY_RS12395	fatty acid desaturase	-1	353	RSUY_RS12405	mechanosensitive ion channel	-1	8	FALSE	8
YO004	IIB	Chr	IS5	IS1021	F	2732973	2734188	1215	known	100	99	RSUY_RS23565	RHS repeat protein	-1	7	RSUY_RS12510	hypothetical protein	-1	610	FALSE	7
YO004	IIB	Chr	IS5	IS1021	F	2793753	2794981	1228	known	100	98	RSUY_RS12810	UDP-N-acetylmuramate dehydrogenase	1	10	RSUY_RS12820	proline dehydrogenase	-1	60	FALSE	10
YO004	IIB	Chr	IS5	IS1021	F	2805797	2807000	1203	known	100	99	RSUY_RS12855	Hsp70 family protein	1	106	RSUY_RS24520	integrase core domain-containing protein	1	133	FALSE	106
YO004	IIB	Chr	IS3	ISRso16	F	2807280	2807432	152	novel*			RSUY_RS24520	integrase core domain-containing protein	1	282	RSUY_RS24520	integrase core domain-containing protein	1	299	TRUE	0
YO004	IIB	Chr	IS5	IS1021	R	2809784	2811025	1241	known	100	97	RSUY_RS12875	hypothetical protein	-1	150	RSUY_RS12885	inclusion body family protein	1	688	FALSE	150
YO004	IIB	Chr	IS3	ISRso10	F	2816335	2817714	1379	known	90.62	96	RSUY_RS12910	hypothetical protein	-1	34	RSUY_RS24525	type III effector protein	-1	65	FALSE	34
YO004	IIB	Chr	IS110	ISBma3	F	3121656	3121844	188	novel*			RSUY_RS14385	TlpA family protein disulfide reductase	1	42	RSUY_RS14390	IS110 family transposase	1	42	FALSE	42
YO004	IIB	Chr	IS5	IS1021	R	3185943	3187231	1288	known	100	94	RSUY_RS14705	carbonate dehydratase	1	205	RSUY_RS14715	acetyl-CoA C-acetyltransferase	1	228	FALSE	205
YO004	IIB	Chr	IS3	ISRso10	R	3220496	3221815	1319	known	90.523	100	RSUY_RS14855	hypothetical protein	1	57	RSUY_RS14870	RTX toxin	1	18	FALSE	18
YO004	IIB	Chr	IS5	IS1021	F	3252611	3253826	1215	known	100	99	RSUY_RS14995	RNA polymerase sigma factor	-1	1031	RSUY_RS15005	IS5 family transposase	1	40	FALSE	40
YO004	IIB	Chr	IS5	IS1021	R	3404930	3406226	1296	known	100	93	RSUY_RS15680	type III effector protein	-1	34	RSUY_RS15690	DNA topoisomerase (ATP-hydrolyzing) subunit B	-1	164	FALSE	34
YO004	IIB	MP	IS5	IS1021	F	108640	109847	1207	known	100	99	RSUY_RS16165	metallophosphatase family protein	-1	254	RSUY_RS16175	hypothetical protein	1	31	FALSE	31
YO004	IIB	MP	IS256	ISRso7	F	115052	116409	1357	known	92.905	99	RSUY_RS23660	IS5 family transposase	-1	264	RSUY_RS16190	RHS repeat protein	1	1117	FALSE	264
YO004	IIB	MP	IS5	IS1021	F	123426	124654	1228	known	100	98	RSUY_RS16200	hypothetical protein	1	580	RSUY_RS23665	IS5 family transposase	1	261	FALSE	261
YO004	IIB	MP	IS5	IS1021	F	153948	155140	1192	known	100	100	RSUY_RS16300	PhoPQ-activated pathogenicity-related family protein	-1	274	RSUY_RS16310	glycoside hydrolase family 5 protein	1	151	FALSE	151
YO004	IIB	MP	IS5	IS1021	R	177522	178745	1223	known	100	99	RSUY_RS16360	hypothetical protein	1	265	RSUY_RS16370	DUF4124 domain-containing protein	1	658	FALSE	265
YO004	IIB	MP	IS5	IS1021	F	195342	196576	1234	known	100	98	RSUY_RS16450	PaaI family thioesterase	-1	45	RSUY_RS16460	tetratricopeptide repeat protein	-1	155	FALSE	45
YO004	IIB	MP	IS5	IS1021	R	218536	219762	1226	known	100	99	RSUY_RS23690	calcium-binding protein	1	3	RSUY_RS16525	calcium-binding protein	1	19	FALSE	3
YO004	IIB	MP	IS5	IS1021	R	265058	266282	1224	known	100	99	RSUY_RS24605	hypothetical protein	-1	293	RSUY_RS16705	H-NS histone family protein	1	43	FALSE	43
YO004	IIB	MP	IS5	IS1021	F	352924	354168	1244	known	100	97	RSUY_RS17080	hypothetical protein	-1	539	RSUY_RS17090	RHS repeat protein	1	305	FALSE	305
YO004	IIB	MP	IS5	IS1021	R	360250	361445	1195	known	100	100	RSUY_RS23735	IS5 family transposase	-1	203	RSUY_RS17115	IS3-like element ISRso20 family transposase	1	4	FALSE	4
YO004	IIB	MP	IS3	ISRso20	F	361466	362579	1113	novel?			RSUY_RS17115	IS3-like element ISRso20 family transposase	1	1068	RSUY_RS17120	metallophosphoesterase	1	501	FALSE	501
YO004	IIB	MP	IS5	ISRso18	F	381085	381317	232	novel*			RSUY_RS17160	Type III effector protein (Skwp 4)	-1	221	RSUY_RS17165	LysR family transcriptional regulator	1	419	FALSE	221
YO004	IIB	MP	IS5	IS1021	F	383431	384644	1213	known	100	99	RSUY_RS17170	tautomerase family protein	1	268	RSUY_RS17180	IS5-like element IS1021 family transposase	-1	292	FALSE	268
YO004	IIB	MP	IS5	IS1021	R	384806	386023	1217	known	100	99	RSUY_RS17175	IS5-like element IS1021 family transposase	1	284	RSUY_RS17185	hypothetical protein	-1	128	FALSE	128
YO004	IIB	MP	IS5	IS1021	R	434079	435309	1230	known	100	98	RSUY_RS17340	ABC transporter substrate-binding protein	-1	884	RSUY_RS17350	sensor histidine kinase	-1	761	FALSE	761
YO004	IIB	MP	IS5	IS1021	F	466143	466211	68	novel*			RSUY_RS17445	glycogen debranching protein GlgX	-1	404	RSUY_RS17450	1,4-alpha-glucan branching protein GlgB	-1	148	FALSE	148
YO004	IIB	MP	IS5	IS1021	R	525598	526864	1266	known	100	95	RSUY_RS25045	hypothetical protein	-1	61	RSUY_RS17685	FAD-containing oxidoreductase	1	225	FALSE	61
YO004	IIB	MP	IS5	IS1021	F	644652	645905	1253	known	100	96	RSUY_RS18145	DUF3421 domain-containing protein	1	33	RSUY_RS18155	IS5-like element IS1021 family transposase	1	393	FALSE	33
YO004	IIB	MP	IS5	IS1421	F	648517	649097	580	novel*			RSUY_RS23835	DUF1311 domain-containing protein	1	47	RSUY_RS23840	IS5 family transposase	1	573	FALSE	47
YO004	IIB	MP	IS5	IS1021	F	657970	659203	1233	known	100	98	RSUY_RS24645	hypothetical protein	1	91	RSUY_RS24650	hypothetical protein	1	281	FALSE	91
YO004	IIB	MP	IS5	IS1021	F	704603	705834	1231	known	100	98	RSUY_RS18365	DUF3274 domain-containing protein	-1	21	RSUY_RS18375	DUF3274 domain-containing protein	-1	18	FALSE	18
YO004	IIB	MP	IS3	ISRso20	R	730012	731324	1312	known	100	98	RSUY_RS18450	M1 family metallopeptidase	-1	134	RSUY_RS24665	helix-turn-helix domain-containing protein	-1	181	FALSE	134
YO004	IIB	MP	IS21	ISRme4	R	731542	731629	87	novel*			RSUY_RS24665	helix-turn-helix domain-containing protein	-1	95	RSUY_RS24665	helix-turn-helix domain-containing protein	-1	124	TRUE	0
YO004	IIB	MP	IS5	IS1021	F	736669	737915	1246	known	100	96	RSUY_RS18485	type II secretion system F family protein	-1	81	RSUY_RS18495	type II secretion system major pseudopilin GspG	-1	38	FALSE	38
YO004	IIB	MP	IS5	IS1021	R	747522	748797	1275	known	100	94	RSUY_RS18540	RHS repeat protein	1	6	RSUY_RS18550	S8 family serine peptidase	-1	420	FALSE	6
YO004	IIB	MP	IS5	IS1021	F	759842	761095	1253	known	100	96	RSUY_RS18605	DUF1311 domain-containing protein	-1	20	RSUY_RS23870	hypothetical protein	-1	78	FALSE	20
YO004	IIB	MP	IS5	IS1021	R	928400	929658	1258	known	100	96	RSUY_RS24675	hypothetical protein	-1	96	RSUY_RS23905	hypothetical protein	-1	56	FALSE	56
YO004	IIB	MP	IS5	IS1021	F	931136	932391	1255	known	100	96	RSUY_RS19160	DUF1911 domain-containing protein	-1	102	RSUY_RS19170	hypothetical protein	-1	9	FALSE	9
YO004	IIB	MP	IS5	IS1021	F	957906	959118	1212	known	100	99	RSUY_RS24970	MFS transporter	1	9	RSUY_RS23915	hypothetical protein	1	8	FALSE	8
YO004	IIB	MP	IS5	IS1021	R	1100408	1101621	1213	known	100	99	RSUY_RS19810	DMT family transporter	-1	50	RSUY_RS19820	LysR family transcriptional regulator	1	49	FALSE	49
YO004	IIB	MP	IS5	IS1021	R	1153582	1154794	1212	known	100	99	RSUY_RS23965	IS5 family transposase	-1	116	RSUY_RS20040	tyrosine-type recombinase/integrase	1	520	FALSE	116
YO004	IIB	MP	IS5	IS1021	F	1316876	1318141	1265	known	100	96	RSUY_RS24000	hypothetical protein	-1	15	RSUY_RS20560	cupin domain-containing protein	-1	249	FALSE	15
YO004	IIB	MP	IS5	IS1021	R	1388906	1390171	1265	known	100	96	RSUY_RS24020	hypothetical protein	-1	111	RSUY_RS24740	hypothetical protein	-1	72	FALSE	72
YO004	IIB	MP	IS5	IS1021	F	1433126	1434330	1204	known	100	100	RSUY_RS20960	helix-turn-helix transcriptional regulator	1	130	RSUY_RS20970	GGDEF domain-containing phosphodiesterase	1	119	FALSE	119
YO004	IIB	MP	IS5	IS1021	F	1554427	1555683	1256	known	100	96	RSUY_RS21395	ankyrin repeat domain-containing protein	-1	454	RSUY_RS21405	ShlB/FhaC/HecB family hemolysin secretion/activation protein	-1	433	FALSE	433
YO004	IIB	MP	IS5	IS1021	F	1613932	1615152	1220	known	100	99	RSUY_RS21600	hypothetical protein	-1	113	RSUY_RS21610	hypothetical protein	1	317	FALSE	113
YO004	IIB	MP	IS5	IS1021	R	1649148	1650352	1204	known	99.916	99	RSUY_RS21735	hypothetical protein	-1	75	RSUY_RS21745	hypothetical protein	-1	182	FALSE	75
YO004	IIB	MP	IS5	IS1021	F	1657127	1657174	47	novel*			RSUY_RS21760	LysE family translocator	-1	51	RSUY_RS21765	Lrp/AsnC family transcriptional regulator	1	13	FALSE	13
YO004	IIB	MP	IS5	IS1021	F	1670898	1672124	1226	known	100	98	RSUY_RS24780	hypothetical protein	-1	2553	RSUY_RS21835	GbsR/MarR family transcriptional regulator	1	1229	FALSE	1229
YO004	IIB	MP	IS5	IS1021	F	1710150	1711368	1218	known	100	99	RSUY_RS21995	hypothetical protein	-1	487	RSUY_RS24805	hypothetical protein	-1	66	FALSE	66
YO004	IIB	MP	IS5	IS1021	F	1755968	1757220	1252	known	100	96	RSUY_RS22165	LysR family transcriptional regulator	-1	153	RSUY_RS22175	MFS transporter	1	87	FALSE	87
YO004	IIB	MP	IS5	IS1021	R	1819965	1821187	1222	known	100	99	RSUY_RS22370	IS5 family transposase	-1	40	RSUY_RS22380	protein phosphatase CheZ	-1	148	FALSE	40
YO004	IIB	MP	IS3	ISRso20	R	1855015	1855344	329	novel*			RSUY_RS22520	cyclopropane fatty acyl phospholipid synthase	1	67	RSUY_RS22525	integrase core domain-containing protein	-1	284	FALSE	67
YO004	IIB	MP	IS5	IS1021	F	1930988	1932238	1250	known	100	96	RSUY_RS24235	IS5 family transposase	-1	111	RSUY_RS22875	DUF2235 domain-containing protein	1	31	FALSE	31
YO004	IIB	MP	IS5	IS1021	F	1940549	1941773	1224	known	100	99	RSUY_RS22915	hypothetical protein	-1	7	RSUY_RS22925	cyanase	-1	238	FALSE	7
YO005	I	Chr	IS5	ISRso1	F	231860	232742	882	known	99.656	99	RS_RS01025	MFS transporter	1	534	RS_RS01035	DoxX family protein	-1	293	FALSE	293
YO005	I	Chr	IS256	ISRso7	F	282735	284135	1400	known	100	96	RS_RS25285	hypothetical protein	-1	607	RS_RS01240	PhzF family phenazine biosynthesis protein	1	129	FALSE	129
YO005	I	Chr	IS3	ISRso16	F	451243	451886	643	novel*			RS_RS02090	single-stranded DNA-binding protein	1	107	RS_RS25305	transposase	1	267	FALSE	107
YO005	I	Chr	ISL3	ISRso15	F	605085	605127	42	novel*			RS_RS02800	Wzy polymerase domain-containing protein	1	25	RS_RS02805	cyclic pyranopterin monophosphate synthase MoaC	-1	161	FALSE	25
YO005	I	Chr	IS256	ISRso7	F	605161	605161	0	novel			RS_RS02800	Wzy polymerase domain-containing protein	1	101	RS_RS02805	cyclic pyranopterin monophosphate synthase MoaC	-1	127	FALSE	101
YO005	I	Chr	IS5	IS1421	R	662939	663096	157	novel*			RS_RS03085	LysR family transcriptional regulator	1	57	RS_RS26665	IS5/IS1182 family transposase	-1	135	FALSE	57
YO005	I	Chr	IS3	ISRso16	F	671058	671212	154	novel*			RS_RS26555	transposase	-1	61	RS_RS03135	zinc-dependent alcohol dehydrogenase family protein	-1	4	FALSE	4
YO005	I	Chr	IS3	ISRso10	F	1538763	1540178	1415	known	100	94	RS_RS07215	hypothetical protein	1	70	RS_RS26580	IS3 family transposase	-1	9	FALSE	9
YO005	I	Chr	IS3	ISRso11	F	1540167	1541625	1458	known	100	99	RS_RS07225	IS3-like element ISRso10 family transposase	1	76	RS_RS07245	IS3-like element ISRso12 family transposase	1	192	FALSE	76
YO005	I	Chr	IS3	ISRso12	F	1541726	1543036	1310	known	100	94	RS_RS26580	IS3 family transposase	-1	172	RS_RS07250	pca operon transcription factor PcaQ	-1	54	FALSE	54
YO005	I	Chr	IS5	ISRso1	R	1598833	1599011	178	novel*			RS_RS27125	DUF4102 domain-containing protein	1	267	RS_RS26715	hypothetical protein	1	324	FALSE	267
YO005	I	Chr	IS3	ISRso10	R	2001518	2002852	1334	known	100	99	RS_RS09225	indolepyruvate ferredoxin oxidoreductase subunit alpha	-1	7	RS_RS09240	AraC family transcriptional regulator	1	481	FALSE	7
YO005	I	Chr	IS3	ISRso20	R	2038924	2039053	129	novel*			RS_RS09365	efflux transporter outer membrane subunit	-1	669	RS_RS26760	hypothetical protein	-1	43	FALSE	43
YO005	I	Chr	IS3	ISRso10	R	2530375	2531595	1220	known	100	93	RS_RS11690	hypothetical protein	-1	31	RS_RS11705	IS21-like element ISRso6 family transposase	1	81	FALSE	31
YO005	I	Chr	IS3	ISRso10	R	2533621	2533891	270	novel*			RS_RS11715	transposase	-1	124	RS_RS11720	hypothetical protein	-1	95	FALSE	95
YO005	I	Chr	IS3	ISRso11	F	2613201	2614670	1469	known	99.931	99	RS_RS12080	hypothetical protein	1	66	RS_RS12095	prolipoprotein diacylglyceryl transferase	-1	120	FALSE	66
YO005	I	Chr	IS5	ISRso1	F	2638272	2638316	44	novel*			RS_RS12210	sensor domain-containing diguanylate cyclase	-1	685	RS_RS12210	sensor domain-containing diguanylate cyclase	-1	1015	TRUE	0
YO005	I	Chr	IS3	ISRso12	R	2910974	2912178	1204	known	99.917	100	RS_RS13530	hypothetical protein	1	747	RS_RS13545	LysR family transcriptional regulator	-1	9	FALSE	9
YO005	I	Chr	IS4	ISRso13	R	3427440	3428917	1477	known	100	99	RS_RS26845	hypothetical protein	-1	9	RS_RS25680	cation:dicarboxylase symporter family transporter	-1	105	FALSE	9
YO005	I	Chr	IS1595	ISRsy1	F	3434605	3434812	207	novel*			RS_RS15950	hypothetical protein	-1	112	RS_RS15955	GNAT family N-acetyltransferase	-1	16	FALSE	16
YO005	I	Chr	IS256	ISRso7	F	3444799	3444805	-6	novel			RS_RS15980	filamentous hemagglutinin N-terminal domain-containing protein	-1	28	RS_RS15980	filamentous hemagglutinin N-terminal domain-containing protein	-1	2519	TRUE	0
YO005	I	Chr	IS5	ISRso1	F	3460561	3461459	898	known	96.708	98	RS_RS16035	hypothetical protein	-1	3	RS_RS16045	SDR family oxidoreductase	1	235	FALSE	3
YO005	I	Chr	IS5	ISRso1	F	3472050	3472417	367	novel*			RS_RS16080	oxidoreductase	1	90	RS_RS16085	hypothetical protein	-1	81	FALSE	81
YO005	I	Chr	IS5	ISRso1	F	3483297	3484187	890	known	94.659	99	RS_RS16130	type VI secretion system tip protein VgrG	-1	5	RS_RS25735	type VI secretion system tip protein VgrG	-1	7	FALSE	5
YO005	I	MP	IS4	ISRso13	F	45176	45196	20	novel*			RS_RS17380	RidA family protein	1	107	RS_RS17385	hypothetical protein	1	126	FALSE	107
YO005	I	MP	IS701	ISRso17	F	145849	147350	1501	known	100	98	RS_RS17750	DUF2242 domain-containing protein	-1	1096	RS_RS17760	IS5 family transposase	-1	4	FALSE	4
YO005	I	MP	IS5	ISRso1	R	147262	148213	951	known	99.657	92	RS_RS17755	IS701-like element ISRso17 family transposase	1	6	RS_RS17765	AAA family ATPase	1	188	FALSE	6
YO005	I	MP	IS3	ISRso12	F	272289	272440	151	novel*			RS_RS26895	hypothetical protein	1	293	RS_RS26015	transposase	1	21	FALSE	21
YO005	I	MP	IS3	ISRso10	R	577508	578845	1337	known	100	99	RS_RS19360	RHS repeat protein	-1	993	RS_RS19375	hypothetical protein	-1	493	FALSE	493
YO005	I	MP	IS256	ISRso7	F	598794	600149	1355	known	100	99	RS_RS26925	hypothetical protein	1	70	RS_RS19460	amino acid ABC transporter ATP-binding protein	-1	527	FALSE	70
YO005	I	MP	IS3	ISRso16	F	699348	700620	1272	known	100	97	RS_RS19805	chromate resistance protein	1	7	RS_RS26130	hypothetical protein	1	104	FALSE	7
YO005	I	MP	IS1595	ISRsy1	F	703445	703640	195	novel*			RS_RS19820	hypothetical protein	1	194	RS_RS19825	IS66 family transposase	-1	25	FALSE	25
YO005	I	MP	IS3	ISRso10	F	707859	709227	1368	known	91.766	98	RS_RS26135	DUF2946 domain-containing protein	-1	283	RS_RS19860	DUF6362 family protein	1	13	FALSE	13
YO005	I	MP	IS4	ISRso13	F	726882	726891	9	novel			RS_RS19945	hypothetical protein	1	344	RS_RS19950	hypothetical protein	-1	1	FALSE	1
YO005	I	MP	IS3	ISButh1	R	839613	839773	160	novel*			RS_RS20280	porin	-1	17	RS_RS20285	hydrolase	-1	21	FALSE	17
YO005	I	MP	IS3	ISRso14	R	1201322	1201349	27	novel*			RS_RS21695	porin	1	200	RS_RS21700	5S ribosomal RNA	-1	224	FALSE	200
YO005	I	MP	IS5	ISRso1	F	1430446	1430449	3	novel?			RS_RS22595	IS701-like element ISRso17 family transposase	1	78	RS_RS22600	IS5 family transposase	-1	143	FALSE	78
YO005	I	MP	IS5	IS1405	R	1430488	1431661	1173	known	92.782	97	RS_RS22595	IS701-like element ISRso17 family transposase	1	120	RS_RS27005	hypothetical protein	-1	107	FALSE	107
YO005	I	MP	IS4	ISRso13	R	1448725	1450237	1512	known	100	97	RS_RS22660	alpha/beta hydrolase	1	75	RS_RS22670	hypothetical protein	1	90	FALSE	75
YO005	I	MP	IS3	ISRso14	R	1547462	1548703	1241	known	100	99	RS_RS23000	ankyrin repeat domain-containing protein	-1	1	RS_RS23015	hypothetical protein	-1	7	FALSE	1
YO005	I	MP	IS3	ISRso12	F	1648582	1649077	495	novel*			RS_RS23415	ABC transporter substrate-binding protein	1	44	RS_RS23425	IS4-like element ISRso13 family transposase	-1	92	FALSE	44
YO005	I	MP	IS3	ISRso12	F	1652719	1653766	1047	novel*			RS_RS23435	IS5-like element ISRso1 family transposase	-1	48	RS_RS23445	RHS repeat protein	-1	955	FALSE	48
YO005	I	MP	IS3	ISRso12	F	1682899	1683969	1070	novel*			RS_RS23565	IS5-like element ISRso1 family transposase	-1	58	RS_RS23575	RHS repeat protein	-1	942	FALSE	58
YO005	I	MP	IS701	ISRso17	R	1710775	1712329	1554	known	100	95	RS_RS23680	MFS transporter	1	1098	RS_RS23695	methyl-accepting chemotaxis protein	1	396	FALSE	396
YO005	I	MP	ISL3	ISRso15	R	1947858	1949188	1330	known	100	98	RS_RS24550	hypothetical protein	1	40	RS_RS24560	DUF1993 family protein	1	168	FALSE	40
YO005	I	MP	IS3	ISRso16	F	2046803	2047472	669	novel*			RS_RS24900	EAL domain-containing protein	1	25	RS_RS26545	DDE-type integrase/transposase/recombinase	1	354	FALSE	25
YO005	I	MP	IS3	ISRso16	R	2048565	2049548	983	novel*			RS_RS24920	DUF1778 domain-containing protein	-1	203	RS_RS24935	cyanase	-1	74	FALSE	74
YO006	I	Chr	IS3	ISRso11	R	230739	230808	69	novel*			RS_RS01025	MFS transporter	1	587	RS_RS01025	MFS transporter	1	709	TRUE	0
YO006	I	Chr	IS5	ISRso1	R	335653	335664	11	novel			RS_RS01485	IclR family transcriptional regulator	-1	29	RS_RS01490	hypothetical protein	1	54	FALSE	29
YO006	I	Chr	IS3	ISRso16	F	451482	451919	437	novel*			RS_RS27325	IS3 family transposase	1	88	RS_RS25305	transposase	1	300	FALSE	88
YO006	I	Chr	IS5	IS1405	F	573334	573345	11	novel			RS_RS02660	OmpW family protein	-1	100	RS_RS02665	DUF1571 domain-containing protein	-1	90	FALSE	90
YO006	I	Chr	IS5	IS1421	R	662907	663104	197	novel*			RS_RS03085	LysR family transcriptional regulator	1	25	RS_RS26665	IS5/IS1182 family transposase	-1	143	FALSE	25
YO006	I	Chr	IS5	Unknown_IS5	R	865480	865513	33	novel*			RS_RS25350	hypothetical protein	1	790	RS_RS26560	IS3 family transposase	-1	205	FALSE	205
YO006	I	Chr	IS5	ISRso1	R	1598865	1598991	126	novel*			RS_RS27125	DUF4102 domain-containing protein	1	299	RS_RS26715	hypothetical protein	1	344	FALSE	299
YO006	I	Chr	IS3	ISRso20	R	2038798	2039044	246	novel*			RS_RS09365	efflux transporter outer membrane subunit	-1	543	RS_RS26760	hypothetical protein	-1	52	FALSE	52
YO006	I	Chr	IS5	Unknown_IS5	R	2289931	2289941	10	novel			RS_RS10600	FAD-binding oxidoreductase	-1	43	RS_RS10605	GntR family transcriptional regulator	1	557	FALSE	43
YO006	I	Chr	IS3	ISRso11	R	2613169	2614707	1538	known	99.931	94	RS_RS12080	hypothetical protein	1	34	RS_RS12095	prolipoprotein diacylglyceryl transferase	-1	83	FALSE	34
YO006	I	Chr	IS5	ISRso1	R	3304622	3304677	55	novel*			RS_RS27270	hypothetical protein	1	24	RS_RS15405	PepSY-associated TM helix domain-containing protein	1	73	FALSE	24
YO006	I	Chr	IS5	Unknown_IS5	F	3459107	3459108	1	novel?			RS_RS16025	hypothetical protein	-1	195	RS_RS16030	hypothetical protein	-1	184	FALSE	184
YO006	I	Chr	IS5	Unknown_IS5	R	3460076	3460088	12	novel			RS_RS16035	hypothetical protein	-1	488	RS_RS16035	hypothetical protein	-1	61	TRUE	0
YO006	I	Chr	IS5	ISRso1	F	3460560	3461473	913	known	96.719	97	RS_RS16035	hypothetical protein	-1	4	RS_RS16045	SDR family oxidoreductase	1	221	FALSE	4
YO006	I	Chr	IS5	ISRso1	R	3461714	3462358	644	novel*			RS_RS16045	SDR family oxidoreductase	1	758	RS_RS16045	SDR family oxidoreductase	1	664	TRUE	0
YO006	I	Chr	IS3	ISRso11	F	3611187	3611214	27	novel*			RS_RS16780	heavy-metal-associated domain-containing protein	1	12	RS_RS16785	OmpW family protein	-1	25	FALSE	12
YO006	I	MP	IS5	IS1405	F	117210	118155	945	novel*			RS_RS17640	type VI secretion system tip protein VgrG	1	170	RS_RS25925	hypothetical protein	1	737	FALSE	170
YO006	I	MP	IS5	IS1405	F	117418	118155	737	novel*			RS_RS25925	hypothetical protein	1	825	RS_RS25925	hypothetical protein	1	737	TRUE	0
YO006	I	MP	IS5	IS1405	R	118292	118305	13	novel			RS_RS17650	DUF3274 domain-containing protein	1	2209	RS_RS17650	DUF3274 domain-containing protein	1	66	TRUE	0
YO006	I	MP	IS5	ISRso18	F	118292	118305	13	novel			RS_RS17650	DUF3274 domain-containing protein	1	2209	RS_RS17650	DUF3274 domain-containing protein	1	66	TRUE	0
YO006	I	MP	IS5	IS1421	R	212626	212666	40	novel*			RS_RS17965	hypothetical protein	1	444	RS_RS17970	hypothetical protein	1	312	FALSE	312
YO006	I	MP	IS5	IS1405	F	234214	234231	17	novel*			RS_RS18070	hypothetical protein	-1	417	RS_RS18070	hypothetical protein	-1	125	TRUE	0
YO006	I	MP	IS5	ISRso18	R	234228	234231	3	novel			RS_RS18070	hypothetical protein	-1	403	RS_RS18070	hypothetical protein	-1	125	TRUE	0
YO006	I	MP	IS5	IS1405	F	249395	249468	73	novel*			RS_RS18110	decarboxylase	-1	94	RS_RS18115	type IV toxin-antitoxin system AbiEi family antitoxin domain-containing protein	1	827	FALSE	94
YO006	I	MP	IS5	IS1421	R	274326	274571	245	novel*			RS_RS26900	transposase	-1	244	RS_RS18210	sensor histidine kinase	-1	110	FALSE	110
YO006	I	MP	IS5	ISRso18	R	351576	351580	4	novel?			RS_RS18460	TIGR02677 family protein	-1	627	RS_RS18460	TIGR02677 family protein	-1	931	TRUE	0
YO006	I	MP	IS5	IS1405	F	351579	351580	1	novel			RS_RS18460	TIGR02677 family protein	-1	624	RS_RS18460	TIGR02677 family protein	-1	931	TRUE	0
YO006	I	MP	IS5	IS1421	R	722006	722033	27	novel*			RS_RS19925	IS5-like element ISRso9 family transposase	-1	554	RS_RS26160	hypothetical protein	-1	167	FALSE	167
YO006	I	MP	IS3	ISRso11	R	1267776	1267992	216	novel*			RS_RS21965	polysaccharide biosynthesis protein	1	122	RS_RS21970	membrane protein	-1	70	FALSE	70
YO006	I	MP	IS5	ISRso18	F	1486424	1486575	151	novel?			RS_RS22815	response regulator	1	151	RS_RS22820	IS5 family transposase	-1	12	FALSE	12
YO006	I	MP	IS5	ISRso18	R	1540697	1540722	25	novel?			RS_RS22970	methyl-accepting chemotaxis protein	-1	263	RS_RS22975	entericidin A/B family lipoprotein	1	13	FALSE	13
YO006	I	MP	IS5	IS1405	F	1540697	1540743	46	novel*			RS_RS22970	methyl-accepting chemotaxis protein	-1	263	RS_RS22975	entericidin A/B family lipoprotein	1	8	FALSE	8
YO006	I	MP	IS5	ISRso18	R	1574305	1574309	4	novel			RS_RS23115	YceI family protein	1	257	RS_RS23120	hypothetical protein	1	208	FALSE	208
YO006	I	MP	IS5	IS1405	F	1574281	1574326	45	novel*			RS_RS23115	YceI family protein	1	233	RS_RS23120	hypothetical protein	1	191	FALSE	191
YO006	I	MP	IS5	IS1421	R	1662747	1662911	164	novel*			RS_RS26385	peptidoglycan-binding protein	1	50	RS_RS23475	hypothetical protein	-1	15	FALSE	15
YO006	I	MP	IS5	IS1421	R	1692976	1693091	115	novel*			RS_RS26420	peptidoglycan-binding protein	1	11	RS_RS23605	hypothetical protein	-1	25	FALSE	11
YO006	I	MP	IS3	ISRso16	F	2046822	2047114	292	novel*			RS_RS24900	EAL domain-containing protein	1	44	RS_RS26545	DDE-type integrase/transposase/recombinase	1	4	FALSE	4
YO006	I	MP	IS3	ISRso16	R	2049290	2049551	261	novel*			RS_RS24925	IS3 family transposase	-1	186	RS_RS24935	cyanase	-1	71	FALSE	71
YO007	I	Chr	IS5	ISRso1	F	231872	232808	936	known	99.66	94	RS_RS01025	MFS transporter	1	546	RS_RS01035	DoxX family protein	-1	227	FALSE	227
YO007	I	Chr	IS256	ISRso7	F	282778	284128	1350	known	100	99	RS_RS25285	hypothetical protein	-1	650	RS_RS01240	PhzF family phenazine biosynthesis protein	1	136	FALSE	136
YO007	I	Chr	IS3	ISRso16	F	451239	451886	647	novel*			RS_RS02090	single-stranded DNA-binding protein	1	103	RS_RS25305	transposase	1	267	FALSE	103
YO007	I	Chr	ISL3	ISRso15	F	605085	605117	32	novel*			RS_RS02800	Wzy polymerase domain-containing protein	1	25	RS_RS02805	cyclic pyranopterin monophosphate synthase MoaC	-1	171	FALSE	25
YO007	I	Chr	IS256	ISRso7	F	605162	605175	13	novel			RS_RS02800	Wzy polymerase domain-containing protein	1	102	RS_RS02805	cyclic pyranopterin monophosphate synthase MoaC	-1	113	FALSE	102
YO007	I	Chr	IS5	IS1421	R	662953	663089	136	novel*			RS_RS03085	LysR family transcriptional regulator	1	71	RS_RS26665	IS5/IS1182 family transposase	-1	128	FALSE	71
YO007	I	Chr	IS3	ISRso16	F	671058	671191	133	novel*			RS_RS26555	transposase	-1	61	RS_RS03135	zinc-dependent alcohol dehydrogenase family protein	-1	25	FALSE	25
YO007	I	Chr	IS3	ISRso10	R	882666	882931	265	novel?			RS_RS04200	DUF6362 family protein	1	104	RS_RS04205	IS5-like element ISRso9 family transposase	1	402	FALSE	104
YO007	I	Chr	IS3	ISRso11	F	1540080	1541624	1544	known	100	94	RS_RS07225	IS3-like element ISRso10 family transposase	1	11	RS_RS07245	IS3-like element ISRso12 family transposase	1	193	FALSE	11
YO007	I	Chr	IS3	ISRso12	F	1541718	1542968	1250	known	100	98	RS_RS26580	IS3 family transposase	-1	164	RS_RS07250	pca operon transcription factor PcaQ	-1	122	FALSE	122
YO007	I	Chr	IS5	ISRso1	R	1598833	1599003	170	novel*			RS_RS27125	DUF4102 domain-containing protein	1	267	RS_RS26715	hypothetical protein	1	332	FALSE	267
YO007	I	Chr	IS3	ISRso10	R	2001492	2002869	1377	known	100	97	RS_RS09225	indolepyruvate ferredoxin oxidoreductase subunit alpha	-1	19	RS_RS09240	AraC family transcriptional regulator	1	464	FALSE	19
YO007	I	Chr	IS3	ISRso10	R	2530391	2531692	1301	known	100	87	RS_RS11690	hypothetical protein	-1	15	RS_RS11705	IS21-like element ISRso6 family transposase	1	16	FALSE	15
YO007	I	Chr	IS3	ISRso10	R	2533613	2533870	257	novel*			RS_RS11710	IS21-like element ISRso6 family helper ATPase IstB	1	51	RS_RS11720	hypothetical protein	-1	74	FALSE	51
YO007	I	Chr	IS3	ISRso11	F	2613176	2614677	1501	known	99.931	97	RS_RS12080	hypothetical protein	1	41	RS_RS12095	prolipoprotein diacylglyceryl transferase	-1	113	FALSE	41
YO007	I	Chr	IS5	ISRso1	F	2638301	2638363	62	novel*			RS_RS12210	sensor domain-containing diguanylate cyclase	-1	656	RS_RS12210	sensor domain-containing diguanylate cyclase	-1	1062	TRUE	0
YO007	I	Chr	IS3	ISRso12	R	2910970	2912205	1235	known	99.918	98	RS_RS13530	hypothetical protein	1	743	RS_RS13545	LysR family transcriptional regulator	-1	18	FALSE	18
YO007	I	Chr	IS4	ISRso13	R	3427418	3428918	1500	known	100	98	RS_RS26845	hypothetical protein	-1	13	RS_RS25680	cation:dicarboxylase symporter family transporter	-1	106	FALSE	13
YO007	I	Chr	IS1595	ISRsy1	F	3434613	3434780	167	novel*			RS_RS15950	hypothetical protein	-1	104	RS_RS26850	IS1595 family transposase	1	119	FALSE	104
YO007	I	Chr	IS256	ISRso7	F	3444797	3444805	-8	novel			RS_RS15980	filamentous hemagglutinin N-terminal domain-containing protein	-1	30	RS_RS15980	filamentous hemagglutinin N-terminal domain-containing protein	-1	2519	TRUE	0
YO007	I	Chr	IS5	ISRso1	F	3460574	3461459	885	known	96.708	99	RS_RS16035	hypothetical protein	-1	10	RS_RS16045	SDR family oxidoreductase	1	235	FALSE	10
YO007	I	Chr	IS5	ISRso1	F	3483291	3484213	922	known	94.683	96	RS_RS16130	type VI secretion system tip protein VgrG	-1	1	RS_RS25735	type VI secretion system tip protein VgrG	-1	19	FALSE	1
YO007	I	MP	IS4	ISRso13	F	45164	45222	58	novel*			RS_RS17380	RidA family protein	1	95	RS_RS17385	hypothetical protein	1	100	FALSE	95
YO007	I	MP	IS701	ISRso17	F	145873	147334	1461	known	100	100	RS_RS17750	DUF2242 domain-containing protein	-1	1120	RS_RS17760	IS5 family transposase	-1	20	FALSE	20
YO007	I	MP	IS3	ISRso12	F	272321	272441	120	novel*			RS_RS26895	hypothetical protein	1	325	RS_RS26015	transposase	1	22	FALSE	22
YO007	I	MP	IS5	IS1421	R	274258	274440	182	novel*			RS_RS18205	flavin-dependent monooxygenase	1	134	RS_RS26900	transposase	-1	145	FALSE	134
YO007	I	MP	IS3	ISRso10	R	577462	578881	1419	known	100	94	RS_RS19360	RHS repeat protein	-1	947	RS_RS19375	hypothetical protein	-1	457	FALSE	457
YO007	I	MP	IS256	ISRso7	F	598747	600163	1416	known	100	95	RS_RS26925	hypothetical protein	1	23	RS_RS19460	amino acid ABC transporter ATP-binding protein	-1	513	FALSE	23
YO007	I	MP	IS3	ISRso16	F	699360	700591	1231	known	100	99	RS_RS19805	chromate resistance protein	1	19	RS_RS26130	hypothetical protein	1	133	FALSE	19
YO007	I	MP	IS1595	ISRsy1	F	703488	703647	159	novel*			RS_RS19820	hypothetical protein	1	237	RS_RS19825	IS66 family transposase	-1	18	FALSE	18
YO007	I	MP	IS3	ISRso10	F	707829	709212	1383	known	91.766	97	RS_RS26135	DUF2946 domain-containing protein	-1	253	RS_RS19860	DUF6362 family protein	1	28	FALSE	28
YO007	I	MP	IS4	ISRso13	F	726882	726948	66	novel*			RS_RS19945	hypothetical protein	1	344	RS_RS19950	hypothetical protein	-1	58	FALSE	58
YO007	I	MP	IS3	ISButh1	R	839605	839834	229	novel*			RS_RS20280	porin	-1	25	RS_RS20285	hydrolase	-1	40	FALSE	25
YO007	I	MP	IS3	ISRso14	R	1201312	1201349	37	novel*			RS_RS21695	porin	1	190	RS_RS21700	5S ribosomal RNA	-1	224	FALSE	190
YO007	I	MP	IS5	ISRso1	F	1430300	1430518	218	novel*			RS_RS22595	IS701-like element ISRso17 family transposase	1	68	RS_RS22600	IS5 family transposase	-1	74	FALSE	68
YO007	I	MP	IS3	ISRso14	R	1547461	1548708	1247	known	100	99	RS_RS23000	ankyrin repeat domain-containing protein	-1	0	RS_RS23015	hypothetical protein	-1	12	FALSE	0
YO007	I	MP	IS3	ISRso12	F	1648583	1649107	524	novel*			RS_RS23415	ABC transporter substrate-binding protein	1	43	RS_RS23425	IS4-like element ISRso13 family transposase	-1	122	FALSE	43
YO007	I	MP	IS5	ISRso1	R	1650331	1650563	232	novel*			RS_RS23425	IS4-like element ISRso13 family transposase	-1	11	RS_RS23430	IS701-like element ISRso17 family transposase	-1	34	FALSE	11
YO007	I	MP	IS3	ISRso12	F	1652731	1653779	1048	novel*			RS_RS23435	IS5-like element ISRso1 family transposase	-1	36	RS_RS23445	RHS repeat protein	-1	942	FALSE	36
YO007	I	MP	IS3	ISRso12	F	1682921	1683989	1068	novel*			RS_RS23565	IS5-like element ISRso1 family transposase	-1	36	RS_RS23575	RHS repeat protein	-1	922	FALSE	36
YO007	I	MP	IS701	ISRso17	R	1710749	1712309	1560	known	100	94	RS_RS23680	MFS transporter	1	1072	RS_RS23695	methyl-accepting chemotaxis protein	1	416	FALSE	416
YO007	I	MP	ISL3	ISRso15	R	1947848	1949165	1317	known	100	98	RS_RS24550	hypothetical protein	1	30	RS_RS24560	DUF1993 family protein	1	191	FALSE	30
YO007	I	MP	IS3	ISRso16	F	2046817	2047499	682	novel*			RS_RS24900	EAL domain-containing protein	1	39	RS_RS26545	DDE-type integrase/transposase/recombinase	1	381	FALSE	39
YO007	I	MP	IS3	ISRso16	R	2048567	2049596	1029	novel*			RS_RS24920	DUF1778 domain-containing protein	-1	205	RS_RS24935	cyanase	-1	26	FALSE	26
YO008	IIB	Chr	IS5	IS1021	F	50555	51750	1195	known	100	100	RSUY_RS23215	type III effector protein	1	2	RSUY_RS00240	recombinase family protein	1	1343	FALSE	2
YO008	IIB	Chr	IS5	IS1021	R	57486	58768	1282	known	100	94	RSUY_RS24245	hypothetical protein	1	18	RSUY_RS00265	high-potential iron-sulfur protein	1	171	FALSE	18
YO008	IIB	Chr	IS5	IS1021	R	64644	65861	1217	known	100	99	RSUY_RS00290	M20/M25/M40 family metallo-hydrolase	-1	33	RSUY_RS00300	hypothetical protein	-1	15	FALSE	15
YO008	IIB	Chr	IS5	IS1021	F	73286	73344	58	novel*			RSUY_RS23225	MFS transporter	1	506	RSUY_RS23225	MFS transporter	1	500	TRUE	0
YO008	IIB	Chr	IS5	IS1021	R	74856	76105	1249	known	100	97	RSUY_RS00330	hypothetical protein	-1	464	RSUY_RS24250	carboxypeptidase-like regulatory domain-containing protein	-1	74	FALSE	74
YO008	IIB	Chr	IS5	IS1021	F	269474	270687	1213	known	100	99	RSUY_RS01195	tRNA-Ala	1	253	RSUY_RS01205	SAM-dependent methyltransferase	-1	142	FALSE	142
YO008	IIB	Chr	IS5	IS1021	R	305842	307068	1226	known	100	99	RSUY_RS23260	RHS repeat-associated core domain-containing protein	-1	1	RSUY_RS01325	LysR family transcriptional regulator	-1	47	FALSE	1
YO008	IIB	Chr	IS5	IS1021	F	308631	309867	1236	known	100	97	RSUY_RS01325	LysR family transcriptional regulator	-1	592	RSUY_RS01335	hemagglutinin repeat-containing protein	1	356	FALSE	356
YO008	IIB	Chr	IS5	IS1021	F	320132	321372	1240	known	100	98	RSUY_RS01335	hemagglutinin repeat-containing protein	1	699	RSUY_RS01345	hypothetical protein	-1	258	FALSE	258
YO008	IIB	Chr	IS5	IS1021	R	343710	344934	1224	known	100	98	RSUY_RS01400	glycoside hydrolase family 5 protein	-1	144	RSUY_RS01410	hypothetical protein	1	34	FALSE	34
YO008	IIB	Chr	IS5	IS1021	F	428749	429967	1218	known	100	98	RSUY_RS01765	DUF1835 domain-containing protein	-1	193	RSUY_RS01775	nuclear transport factor 2 family protein	1	16	FALSE	16
YO008	IIB	Chr	IS3	ISRso10	F	489061	490380	1319	known	90.668	99	RSUY_RS02045	5S ribosomal RNA	1	373	RSUY_RS02060	tRNA-Tyr	1	73	FALSE	73
YO008	IIB	Chr	IS5	IS1021	F	576677	576707	30	novel*			RSUY_RS02490	VacJ family lipoprotein	1	128	RSUY_RS02495	phospholipid-binding protein MlaC	1	4	FALSE	4
YO008	IIB	Chr	IS5	IS1021	R	948994	950219	1225	known	100	99	RSUY_RS04210	patatin-like phospholipase family protein	1	18	RSUY_RS04225	MFS transporter	1	135	FALSE	18
YO008	IIB	Chr	IS5	IS1021	F	1051453	1052752	1299	known	100	93	RSUY_RS04715	nucleoside 2-deoxyribosyltransferase	1	14	RSUY_RS04725	acyl-CoA dehydrogenase family protein	1	36	FALSE	14
YO008	IIB	Chr	IS5	IS1021	F	1162755	1164042	1287	known	100	94	RSUY_RS24340	hypothetical protein	1	78	RSUY_RS05310	Type III effector protein (Skwp5)	-1	121	FALSE	78
YO008	IIB	Chr	IS5	IS1021	R	1203666	1204971	1305	known	100	93	RSUY_RS05465	histone deacetylase family protein	1	38	RSUY_RS05470	IS5 family transposase	-1	1123	FALSE	38
YO008	IIB	Chr	IS5	IS1021	R	1237612	1238876	1264	known	100	96	RSUY_RS23360	DUF3987 domain-containing protein	1	31	RSUY_RS05630	endonuclease	-1	57	FALSE	31
YO008	IIB	Chr	IS5	IS1021	R	1252888	1254131	1243	known	99.917	97	RSUY_RS05685	aminotransferase class I/II-fold pyridoxal phosphate-dependent enzyme	-1	3	RSUY_RS05695	DUF262 domain-containing protein	1	87	FALSE	3
YO008	IIB	Chr	IS3	ISRso10	F	1260543	1261891	1348	known	90.526	99	RSUY_RS24870	hypothetical protein	1	71	RSUY_RS05735	S53 family peptidase	1	9	FALSE	9
YO008	IIB	Chr	IS5	IS1021	R	1437938	1439170	1232	known	100	98	RSUY_RS06530	xanthine dehydrogenase small subunit	-1	191	RSUY_RS06540	methionine ABC transporter ATP-binding protein	1	66	FALSE	66
YO008	IIB	Chr	IS3	ISRso10	F	2012927	2014308	1381	known	90.594	96	RSUY_RS09180	5S ribosomal RNA	1	362	RSUY_RS09195	pca operon transcription factor PcaQ	-1	257	FALSE	257
YO008	IIB	Chr	IS3	ISRso10	R	2083442	2083480	38	novel*			RSUY_RS09510	site-specific integrase	1	251	RSUY_RS09510	site-specific integrase	1	447	TRUE	0
YO008	IIB	Chr	IS5	IS1021	R	2087324	2088550	1226	known	100	99	RSUY_RS24450	transposase	-1	286	RSUY_RS24455	hypothetical protein	1	320	FALSE	286
YO008	IIB	Chr	IS3	ISRso20	R	2296713	2298006	1293	known	100	99	RSUY_RS10435	hypothetical protein	1	37	RSUY_RS10450	tyrosine-type recombinase/integrase	1	16	FALSE	16
YO008	IIB	Chr	IS3	ISRso10	R	2300246	2301588	1342	known	90.583	99	RSUY_RS10460	hypothetical protein	1	282	RSUY_RS10475	IS5-like element IS1021 family transposase	1	100	FALSE	100
YO008	IIB	Chr	IS3	ISRso20	F	2305842	2307202	1360	known	100	95	RSUY_RS10490	hypothetical protein	-1	800	RSUY_RS10510	phage integrase SAM-like domain-containing protein	-1	53	FALSE	53
YO008	IIB	Chr	IS5	IS1021	F	2388919	2390162	1243	known	100	97	RSUY_RS10900	hypothetical protein	1	16	RSUY_RS23515	DUF3761 domain-containing protein	1	295	FALSE	16
YO008	IIB	Chr	IS5	IS1021	R	2392679	2393901	1222	known	100	99	RSUY_RS10920	hypothetical protein	1	233	RSUY_RS24470	hypothetical protein	-1	40	FALSE	40
YO008	IIB	Chr	IS5	IS1021	R	2427162	2428385	1223	known	100	99	RSUY_RS24475	SMI1/KNR4 family protein	-1	61	RSUY_RS11075	RHS repeat protein	-1	14	FALSE	14
YO008	IIB	Chr	IS5	IS1021	F	2514722	2515943	1221	known	100	99	RSUY_RS11490	urease subunit gamma	-1	15	RSUY_RS11500	urease accessory protein UreD	-1	22	FALSE	15
YO008	IIB	Chr	IS5	IS1021	F	2574211	2575463	1252	known	100	97	RSUY_RS11790	LysR family transcriptional regulator	-1	0	RSUY_RS11800	hypothetical protein	1	11	FALSE	0
YO008	IIB	Chr	IS5	IS1021	F	2707755	2708990	1235	known	100	98	RSUY_RS12395	fatty acid desaturase	-1	343	RSUY_RS12405	mechanosensitive ion channel	-1	13	FALSE	13
YO008	IIB	Chr	IS5	IS1021	F	2732921	2734210	1289	known	100	94	RSUY_RS23565	RHS repeat protein	-1	59	RSUY_RS12510	hypothetical protein	-1	588	FALSE	59
YO008	IIB	Chr	IS5	IS1021	F	2793751	2794996	1245	known	100	97	RSUY_RS12810	UDP-N-acetylmuramate dehydrogenase	1	8	RSUY_RS12820	proline dehydrogenase	-1	75	FALSE	8
YO008	IIB	Chr	IS5	IS1021	F	2805797	2806997	1200	known	100	100	RSUY_RS12855	Hsp70 family protein	1	106	RSUY_RS24520	integrase core domain-containing protein	1	136	FALSE	106
YO008	IIB	Chr	IS3	ISRso16	F	2807271	2807409	138	novel*			RSUY_RS24520	integrase core domain-containing protein	1	291	RSUY_RS24520	integrase core domain-containing protein	1	276	TRUE	0
YO008	IIB	Chr	IS5	IS1021	R	2809784	2811004	1220	known	100	99	RSUY_RS12875	hypothetical protein	-1	150	RSUY_RS12885	inclusion body family protein	1	709	FALSE	150
YO008	IIB	Chr	IS3	ISRso10	F	2816318	2817643	1325	known	90.613	99	RSUY_RS12910	hypothetical protein	-1	17	RSUY_RS24525	type III effector protein	-1	6	FALSE	6
YO008	IIB	Chr	IS5	IS1021	R	2817716	2817740	24	novel*			RSUY_RS24525	type III effector protein	-1	383	RSUY_RS24525	type III effector protein	-1	91	TRUE	0
YO008	IIB	Chr	IS110	ISBma3	F	3121650	3121825	175	novel*			RSUY_RS14385	TlpA family protein disulfide reductase	1	36	RSUY_RS14390	IS110 family transposase	1	61	FALSE	36
YO008	IIB	Chr	IS3	ISRso10	R	3220495	3221826	1331	known	90.526	99	RSUY_RS14855	hypothetical protein	1	58	RSUY_RS14870	RTX toxin	1	7	FALSE	7
YO008	IIB	Chr	IS5	IS1021	F	3252612	3253856	1244	known	100	97	RSUY_RS14995	RNA polymerase sigma factor	-1	1032	RSUY_RS15005	IS5 family transposase	1	10	FALSE	10
YO008	IIB	Chr	IS5	IS1021	R	3404927	3406174	1247	known	100	97	RSUY_RS15680	type III effector protein	-1	37	RSUY_RS15690	DNA topoisomerase (ATP-hydrolyzing) subunit B	-1	216	FALSE	37
YO008	IIB	MP	IS5	IS1021	F	108640	109851	1211	known	100	99	RSUY_RS16165	metallophosphatase family protein	-1	254	RSUY_RS16175	hypothetical protein	1	27	FALSE	27
YO008	IIB	MP	IS256	ISRso7	F	115052	116417	1365	known	92.947	99	RSUY_RS23660	IS5 family transposase	-1	264	RSUY_RS16190	RHS repeat protein	1	1109	FALSE	264
YO008	IIB	MP	IS5	IS1021	F	123422	124644	1222	known	100	98	RSUY_RS16200	hypothetical protein	1	576	RSUY_RS23665	IS5 family transposase	1	271	FALSE	271
YO008	IIB	MP	IS5	IS1021	F	153925	155147	1222	known	100	98	RSUY_RS16300	PhoPQ-activated pathogenicity-related family protein	-1	251	RSUY_RS16310	glycoside hydrolase family 5 protein	1	144	FALSE	144
YO008	IIB	MP	IS5	IS1021	F	178951	178975	24	novel*			RSUY_RS16365	IS5-like element IS1021 family transposase	-1	307	RSUY_RS16370	DUF4124 domain-containing protein	1	428	FALSE	307
YO008	IIB	MP	IS5	IS1021	F	195320	196581	1261	known	100	96	RSUY_RS16450	PaaI family thioesterase	-1	23	RSUY_RS16460	tetratricopeptide repeat protein	-1	150	FALSE	23
YO008	IIB	MP	IS5	IS1021	R	218533	219791	1258	known	100	96	RSUY_RS23690	calcium-binding protein	1	6	RSUY_RS16525	calcium-binding protein	1	48	FALSE	6
YO008	IIB	MP	IS5	IS1021	R	265014	266320	1306	known	100	93	RSUY_RS24605	hypothetical protein	-1	249	RSUY_RS16705	H-NS histone family protein	1	5	FALSE	5
YO008	IIB	MP	IS5	IS1021	F	352921	354192	1271	known	100	95	RSUY_RS17080	hypothetical protein	-1	536	RSUY_RS17090	RHS repeat protein	1	281	FALSE	281
YO008	IIB	MP	IS5	IS1021	R	360217	361445	1228	known	100	98	RSUY_RS23735	IS5 family transposase	-1	170	RSUY_RS17115	IS3-like element ISRso20 family transposase	1	4	FALSE	4
YO008	IIB	MP	IS3	ISRso20	F	361466	362571	1105	novel?			RSUY_RS17115	IS3-like element ISRso20 family transposase	1	1068	RSUY_RS17120	metallophosphoesterase	1	509	FALSE	509
YO008	IIB	MP	IS5	ISRso18	F	381149	381319	170	novel*			RSUY_RS17160	Type III effector protein (Skwp 4)	-1	285	RSUY_RS17165	LysR family transcriptional regulator	1	417	FALSE	285
YO008	IIB	MP	IS5	IS1405	R	381145	381358	213	novel*			RSUY_RS17160	Type III effector protein (Skwp 4)	-1	281	RSUY_RS17165	LysR family transcriptional regulator	1	378	FALSE	281
YO008	IIB	MP	IS5	IS1021	F	383421	384644	1223	known	100	98	RSUY_RS17170	tautomerase family protein	1	258	RSUY_RS17180	IS5-like element IS1021 family transposase	-1	292	FALSE	258
YO008	IIB	MP	IS5	IS1021	R	384805	386031	1226	known	100	98	RSUY_RS17175	IS5-like element IS1021 family transposase	1	283	RSUY_RS17185	hypothetical protein	-1	120	FALSE	120
YO008	IIB	MP	IS5	IS1021	R	434072	435319	1247	known	100	97	RSUY_RS17340	ABC transporter substrate-binding protein	-1	877	RSUY_RS17350	sensor histidine kinase	-1	751	FALSE	751
YO008	IIB	MP	IS5	IS1021	F	466143	466226	83	novel*			RSUY_RS17445	glycogen debranching protein GlgX	-1	404	RSUY_RS17450	1,4-alpha-glucan branching protein GlgB	-1	133	FALSE	133
YO008	IIB	MP	IS5	IS1021	R	525598	526864	1266	known	100	95	RSUY_RS25045	hypothetical protein	-1	61	RSUY_RS17685	FAD-containing oxidoreductase	1	225	FALSE	61
YO008	IIB	MP	IS5	IS1021	F	644656	645922	1266	known	100	95	RSUY_RS18145	DUF3421 domain-containing protein	1	29	RSUY_RS18155	IS5-like element IS1021 family transposase	1	376	FALSE	29
YO008	IIB	MP	IS5	IS1421	F	648488	649276	788	known	90.803	98	RSUY_RS23835	DUF1311 domain-containing protein	1	18	RSUY_RS23840	IS5 family transposase	1	752	FALSE	18
YO008	IIB	MP	IS5	IS1021	F	657933	659235	1302	known	100	93	RSUY_RS24645	hypothetical protein	1	54	RSUY_RS24650	hypothetical protein	1	249	FALSE	54
YO008	IIB	MP	IS3	ISRso20	R	730008	731334	1326	known	100	97	RSUY_RS18450	M1 family metallopeptidase	-1	130	RSUY_RS24665	helix-turn-helix domain-containing protein	-1	171	FALSE	130
YO008	IIB	MP	IS21	ISRme4	R	731537	731664	127	novel*			RSUY_RS24665	helix-turn-helix domain-containing protein	-1	100	RSUY_RS24670	hypothetical protein	-1	96	FALSE	96
YO008	IIB	MP	IS5	IS1021	F	736669	737926	1257	known	100	96	RSUY_RS18485	type II secretion system F family protein	-1	81	RSUY_RS18495	type II secretion system major pseudopilin GspG	-1	27	FALSE	27
YO008	IIB	MP	IS5	IS1021	R	747517	748750	1233	known	100	98	RSUY_RS18540	RHS repeat protein	1	11	RSUY_RS18550	S8 family serine peptidase	-1	467	FALSE	11
YO008	IIB	MP	IS5	IS1021	R	928405	929686	1281	known	100	93	RSUY_RS24675	hypothetical protein	-1	101	RSUY_RS23905	hypothetical protein	-1	84	FALSE	84
YO008	IIB	MP	IS5	IS1021	F	931105	932391	1286	known	100	94	RSUY_RS19160	DUF1911 domain-containing protein	-1	71	RSUY_RS19170	hypothetical protein	-1	9	FALSE	9
YO008	IIB	MP	IS5	IS1021	F	957890	959136	1246	known	100	97	RSUY_RS24970	MFS transporter	1	25	RSUY_RS23915	hypothetical protein	1	26	FALSE	25
YO008	IIB	MP	IS5	IS1021	R	1100409	1101621	1212	known	100	99	RSUY_RS19810	DMT family transporter	-1	51	RSUY_RS19820	LysR family transcriptional regulator	1	49	FALSE	49
YO008	IIB	MP	IS5	IS1021	R	1153582	1154829	1247	known	100	97	RSUY_RS23965	IS5 family transposase	-1	116	RSUY_RS20040	tyrosine-type recombinase/integrase	1	485	FALSE	116
YO008	IIB	MP	IS5	IS1021	R	1388905	1390219	1314	known	100	92	RSUY_RS24020	hypothetical protein	-1	110	RSUY_RS24740	hypothetical protein	-1	24	FALSE	24
YO008	IIB	MP	IS5	IS1021	F	1394270	1394604	334	novel*			RSUY_RS24035	IS5 family transposase	-1	18	RSUY_RS20825	IS5 family transposase	1	15	FALSE	15
YO008	IIB	MP	IS5	IS1021	F	1433132	1434349	1217	known	100	99	RSUY_RS20960	helix-turn-helix transcriptional regulator	1	136	RSUY_RS20970	GGDEF domain-containing phosphodiesterase	1	100	FALSE	100
YO008	IIB	MP	IS5	IS1021	F	1554465	1555689	1224	known	100	99	RSUY_RS21395	ankyrin repeat domain-containing protein	-1	492	RSUY_RS21405	ShlB/FhaC/HecB family hemolysin secretion/activation protein	-1	427	FALSE	427
YO008	IIB	MP	IS5	IS1021	F	1613926	1615158	1232	known	100	98	RSUY_RS21600	hypothetical protein	-1	107	RSUY_RS21610	hypothetical protein	1	311	FALSE	107
YO008	IIB	MP	IS5	IS1021	R	1649130	1650382	1252	known	99.917	97	RSUY_RS21735	hypothetical protein	-1	57	RSUY_RS21745	hypothetical protein	-1	152	FALSE	57
YO008	IIB	MP	IS5	IS1021	F	1657141	1657174	33	novel*			RSUY_RS21760	LysE family translocator	-1	65	RSUY_RS21765	Lrp/AsnC family transcriptional regulator	1	13	FALSE	13
YO008	IIB	MP	IS5	IS1021	F	1670911	1672174	1263	known	100	96	RSUY_RS24780	hypothetical protein	-1	2566	RSUY_RS21835	GbsR/MarR family transcriptional regulator	1	1179	FALSE	1179
YO008	IIB	MP	IS5	IS1021	F	1710150	1711366	1216	known	100	99	RSUY_RS21995	hypothetical protein	-1	487	RSUY_RS24805	hypothetical protein	-1	64	FALSE	64
YO008	IIB	MP	IS5	IS1021	F	1755983	1757220	1237	known	100	97	RSUY_RS22165	LysR family transcriptional regulator	-1	168	RSUY_RS22175	MFS transporter	1	87	FALSE	87
YO008	IIB	MP	IS5	IS1021	R	1819920	1821229	1309	known	100	92	RSUY_RS22370	IS5 family transposase	-1	5	RSUY_RS22380	protein phosphatase CheZ	-1	106	FALSE	5
YO008	IIB	MP	IS3	ISRso20	R	1854992	1855344	352	novel*			RSUY_RS22520	cyclopropane fatty acyl phospholipid synthase	1	90	RSUY_RS22525	integrase core domain-containing protein	-1	284	FALSE	90
YO008	IIB	MP	IS5	ISRso1	R	1921517	1921710	193	novel*			RSUY_RS22840	LysR family transcriptional regulator	1	10	RSUY_RS24220	transposase	-1	184	FALSE	10
YO008	IIB	MP	IS5	IS1021	F	1930991	1932238	1247	known	100	96	RSUY_RS24235	IS5 family transposase	-1	114	RSUY_RS22875	DUF2235 domain-containing protein	1	31	FALSE	31
YO008	IIB	MP	IS5	IS1021	F	1940542	1941773	1231	known	100	98	RSUY_RS22915	hypothetical protein	-1	0	RSUY_RS22925	cyanase	-1	238	FALSE	0
YO009	I	Chr	IS5	IS1421	R	662933	663075	142	novel*			RS_RS03085	LysR family transcriptional regulator	1	51	RS_RS26665	IS5/IS1182 family transposase	-1	114	FALSE	51
YO009	I	Chr	IS3	ISRso16	F	671065	671201	136	novel*			RS_RS26555	transposase	-1	68	RS_RS03135	zinc-dependent alcohol dehydrogenase family protein	-1	15	FALSE	15
YO009	I	Chr	IS5	ISRso1	R	1598858	1599011	153	novel*			RS_RS27125	DUF4102 domain-containing protein	1	292	RS_RS26715	hypothetical protein	1	324	FALSE	292
YO009	I	Chr	IS110	ISBma3	R	1647411	1647411	0	novel			RS_RS07730	acyltransferase	-1	168	RS_RS07735	sulfite exporter TauE/SafE family protein	-1	73	FALSE	73
YO009	I	Chr	IS3	ISRso20	R	2038841	2039061	220	novel*			RS_RS09365	efflux transporter outer membrane subunit	-1	586	RS_RS26760	hypothetical protein	-1	35	FALSE	35
YO009	I	Chr	IS3	ISRso11	F	2613174	2614699	1525	known	99.931	95	RS_RS12080	hypothetical protein	1	39	RS_RS12095	prolipoprotein diacylglyceryl transferase	-1	91	FALSE	39
YO009	I	Chr	ISL3	ISRso15	R	3259079	3259113	34	novel*			RS_RS15190	DUF2138 domain-containing protein	-1	152	RS_RS15195	DNA-directed RNA polymerase subunit beta'	-1	27	FALSE	27
YO009	I	Chr	IS5	ISRso1	F	3460572	3461462	890	known	96.719	99	RS_RS16035	hypothetical protein	-1	8	RS_RS16045	SDR family oxidoreductase	1	232	FALSE	8
YO009	I	Chr	IS5	ISRso1	R	3461732	3462311	579	novel*			RS_RS16045	SDR family oxidoreductase	1	740	RS_RS16045	SDR family oxidoreductase	1	617	TRUE	0
YO009	I	Chr	IS5	ISRso1	F	3472089	3472373	284	novel*			RS_RS16080	oxidoreductase	1	51	RS_RS25725	transposase	1	190	FALSE	51
YO009	I	MP	ISL3	ISRso15	R	35756	35773	17	novel*			RS_RS17335	class D beta-lactamase	1	39	RS_RS17340	DUF2076 domain-containing protein	-1	176	FALSE	39
YO009	I	MP	IS5	ISRso1	F	83903	84135	232	novel*			RS_RS17545	hypothetical protein	-1	261	RS_RS25855	hypothetical protein	1	189	FALSE	189
YO009	I	MP	ISL3	ISRso15	F	212432	212436	4	novel			RS_RS17965	hypothetical protein	1	250	RS_RS17970	hypothetical protein	1	542	FALSE	250
YO009	I	MP	IS110	ISBma3	R	252961	252964	-3	novel			RS_RS18125	acyl-CoA thioesterase	-1	277	RS_RS18130	PAAR domain-containing protein	-1	209	FALSE	209
YO009	I	MP	IS3	ISRso10	F	707939	709202	1263	known	91.918	99	RS_RS26135	DUF2946 domain-containing protein	-1	363	RS_RS19860	DUF6362 family protein	1	38	FALSE	38
YO009	I	MP	ISL3	ISRso15	R	715216	715241	25	novel?			RS_RS19895	DUF3489 domain-containing protein	-1	196	RS_RS19900	hypothetical protein	-1	547	FALSE	196
YO009	I	MP	ISL3	ISRso15	F	715586	715616	30	novel*			RS_RS19895	DUF3489 domain-containing protein	-1	566	RS_RS19900	hypothetical protein	-1	172	FALSE	172
YO009	I	MP	IS5	ISRso1	F	1651919	1652848	929	known?	99.661	95	RS_RS23430	IS701-like element ISRso17 family transposase	-1	58	RS_RS23440	IS3-like element ISRso12 family transposase	1	48	FALSE	48
YO009	I	MP	IS3	ISRso12	F	1652833	1653749	916	novel?			RS_RS23440	IS3-like element ISRso12 family transposase	1	834	RS_RS23445	RHS repeat protein	-1	972	FALSE	834
YO009	I	MP	IS5	ISRso1	F	1682117	1683088	971	known?	99.773	91	RS_RS23560	IS701-like element ISRso17 family transposase	-1	66	RS_RS23570	IS3-like element ISRso12 family transposase	1	98	FALSE	66
YO009	I	MP	IS701	ISRso17	R	1710831	1712309	1478	known	100	99	RS_RS23680	MFS transporter	1	1154	RS_RS23695	methyl-accepting chemotaxis protein	1	416	FALSE	416
YO009	I	MP	IS110	ISBma3	R	1988718	1988722	-4	novel			RS_RS27055	hypothetical protein	1	163	RS_RS26525	RHS repeat protein	1	43	FALSE	43
YO009	I	MP	IS3	ISRso16	F	2046821	2047465	644	novel*			RS_RS24900	EAL domain-containing protein	1	43	RS_RS26545	DDE-type integrase/transposase/recombinase	1	347	FALSE	43
YO009	I	MP	IS3	ISRso16	R	2048976	2049543	567	novel*			RS_RS24925	IS3 family transposase	-1	500	RS_RS24935	cyanase	-1	79	FALSE	79
YO010	IIB	Chr	IS5	IS1021	F	50511	51767	1256	known	100	96	RSUY_RS23215	type III effector protein	1	42	RSUY_RS00240	recombinase family protein	1	1326	FALSE	42
YO010	IIB	Chr	IS5	IS1021	R	57486	58736	1250	known	100	97	RSUY_RS24245	hypothetical protein	1	18	RSUY_RS00265	high-potential iron-sulfur protein	1	203	FALSE	18
YO010	IIB	Chr	IS5	IS1021	R	64641	65861	1220	known	100	99	RSUY_RS00290	M20/M25/M40 family metallo-hydrolase	-1	30	RSUY_RS00300	hypothetical protein	-1	15	FALSE	15
YO010	IIB	Chr	IS5	IS1021	F	73286	73367	81	novel*			RSUY_RS23225	MFS transporter	1	506	RSUY_RS23225	MFS transporter	1	523	TRUE	0
YO010	IIB	Chr	IS5	IS1021	R	74887	76088	1201	known	100	100	RSUY_RS00330	hypothetical protein	-1	495	RSUY_RS24250	carboxypeptidase-like regulatory domain-containing protein	-1	57	FALSE	57
YO010	IIB	Chr	IS5	IS1021	F	269479	270687	1208	known	100	99	RSUY_RS01195	tRNA-Ala	1	258	RSUY_RS01205	SAM-dependent methyltransferase	-1	142	FALSE	142
YO010	IIB	Chr	IS5	IS1021	R	305846	307070	1224	known	100	98	RSUY_RS23260	RHS repeat-associated core domain-containing protein	-1	5	RSUY_RS01325	LysR family transcriptional regulator	-1	45	FALSE	5
YO010	IIB	Chr	IS5	IS1021	F	308631	309874	1243	known	100	97	RSUY_RS01325	LysR family transcriptional regulator	-1	592	RSUY_RS01335	hemagglutinin repeat-containing protein	1	349	FALSE	349
YO010	IIB	Chr	IS5	IS1021	F	320150	321365	1215	known	100	99	RSUY_RS01335	hemagglutinin repeat-containing protein	1	717	RSUY_RS01345	hypothetical protein	-1	265	FALSE	265
YO010	IIB	Chr	IS5	IS1021	R	343710	344934	1224	known	100	98	RSUY_RS01400	glycoside hydrolase family 5 protein	-1	144	RSUY_RS01410	hypothetical protein	1	34	FALSE	34
YO010	IIB	Chr	IS5	IS1021	F	428724	429946	1222	known	100	99	RSUY_RS01765	DUF1835 domain-containing protein	-1	168	RSUY_RS01775	nuclear transport factor 2 family protein	1	37	FALSE	37
YO010	IIB	Chr	IS3	ISRso10	F	489040	490363	1323	known	90.613	99	RSUY_RS02045	5S ribosomal RNA	1	352	RSUY_RS02060	tRNA-Tyr	1	90	FALSE	90
YO010	IIB	Chr	IS5	IS1021	R	948954	950241	1287	known	100	94	RSUY_RS04210	patatin-like phospholipase family protein	1	58	RSUY_RS04225	MFS transporter	1	113	FALSE	58
YO010	IIB	Chr	IS5	IS1021	F	1051432	1052676	1244	known	100	97	RSUY_RS04715	nucleoside 2-deoxyribosyltransferase	1	35	RSUY_RS04725	acyl-CoA dehydrogenase family protein	1	112	FALSE	35
YO010	IIB	Chr	IS5	IS1021	F	1162751	1164042	1291	known	100	94	RSUY_RS24340	hypothetical protein	1	82	RSUY_RS05310	Type III effector protein (Skwp5)	-1	121	FALSE	82
YO010	IIB	Chr	IS5	IS1021	R	1203698	1204984	1286	known	100	94	RSUY_RS05465	histone deacetylase family protein	1	70	RSUY_RS05470	IS5 family transposase	-1	1136	FALSE	70
YO010	IIB	Chr	IS5	IS1021	R	1237580	1238876	1296	known	100	93	RSUY_RS23360	DUF3987 domain-containing protein	1	63	RSUY_RS05630	endonuclease	-1	57	FALSE	57
YO010	IIB	Chr	IS5	IS1021	R	1252857	1254131	1274	known	99.917	95	RSUY_RS05685	aminotransferase class I/II-fold pyridoxal phosphate-dependent enzyme	-1	34	RSUY_RS05695	DUF262 domain-containing protein	1	87	FALSE	34
YO010	IIB	Chr	IS3	ISRso10	F	1260543	1261873	1330	known	90.549	99	RSUY_RS24870	hypothetical protein	1	71	RSUY_RS05735	S53 family peptidase	1	27	FALSE	27
YO010	IIB	Chr	IS5	IS1021	R	1437936	1439165	1229	known	100	98	RSUY_RS06530	xanthine dehydrogenase small subunit	-1	189	RSUY_RS06540	methionine ABC transporter ATP-binding protein	1	71	FALSE	71
YO010	IIB	Chr	IS3	ISRso10	F	2012938	2014293	1355	known	90.668	97	RSUY_RS09180	5S ribosomal RNA	1	373	RSUY_RS09195	pca operon transcription factor PcaQ	-1	272	FALSE	272
YO010	IIB	Chr	IS5	IS1021	R	2087341	2088550	1209	known	100	99	RSUY_RS24450	transposase	-1	303	RSUY_RS24455	hypothetical protein	1	320	FALSE	303
YO010	IIB	Chr	IS3	ISRso20	R	2296691	2298017	1326	known	100	97	RSUY_RS10435	hypothetical protein	1	59	RSUY_RS10450	tyrosine-type recombinase/integrase	1	5	FALSE	5
YO010	IIB	Chr	IS3	ISRso10	R	2300245	2301597	1352	known	90.583	99	RSUY_RS10460	hypothetical protein	1	281	RSUY_RS10475	IS5-like element IS1021 family transposase	1	91	FALSE	91
YO010	IIB	Chr	IS3	ISRso20	F	2305795	2307206	1411	known	100	91	RSUY_RS10490	hypothetical protein	-1	753	RSUY_RS10510	phage integrase SAM-like domain-containing protein	-1	57	FALSE	57
YO010	IIB	Chr	IS5	IS1021	F	2388874	2390151	1277	known	100	95	RSUY_RS10900	hypothetical protein	1	61	RSUY_RS23515	DUF3761 domain-containing protein	1	306	FALSE	61
YO010	IIB	Chr	IS5	IS1021	R	2392675	2393901	1226	known	100	99	RSUY_RS10920	hypothetical protein	1	229	RSUY_RS24470	hypothetical protein	-1	40	FALSE	40
YO010	IIB	Chr	IS5	IS1021	R	2427178	2428396	1218	known	100	99	RSUY_RS24475	SMI1/KNR4 family protein	-1	77	RSUY_RS11075	RHS repeat protein	-1	3	FALSE	3
YO010	IIB	Chr	IS5	IS1021	F	2514720	2515942	1222	known	100	99	RSUY_RS11490	urease subunit gamma	-1	13	RSUY_RS11500	urease accessory protein UreD	-1	23	FALSE	13
YO010	IIB	Chr	IS5	IS1021	F	2574173	2575439	1266	known	100	95	RSUY_RS11790	LysR family transcriptional regulator	-1	38	RSUY_RS11800	hypothetical protein	1	35	FALSE	35
YO010	IIB	Chr	IS5	IS1021	F	2707740	2708973	1233	known	100	97	RSUY_RS12395	fatty acid desaturase	-1	328	RSUY_RS12405	mechanosensitive ion channel	-1	30	FALSE	30
YO010	IIB	Chr	IS5	IS1021	F	2732922	2734215	1293	known	100	94	RSUY_RS23565	RHS repeat protein	-1	58	RSUY_RS12510	hypothetical protein	-1	583	FALSE	58
YO010	IIB	Chr	IS5	IS1021	F	2793751	2794996	1245	known	100	97	RSUY_RS12810	UDP-N-acetylmuramate dehydrogenase	1	8	RSUY_RS12820	proline dehydrogenase	-1	75	FALSE	8
YO010	IIB	Chr	IS5	IS1021	F	2805797	2806998	1201	known	100	100	RSUY_RS12855	Hsp70 family protein	1	106	RSUY_RS24520	integrase core domain-containing protein	1	135	FALSE	106
YO010	IIB	Chr	IS5	IS1021	R	2809784	2811044	1260	known	100	96	RSUY_RS12875	hypothetical protein	-1	150	RSUY_RS12885	inclusion body family protein	1	669	FALSE	150
YO010	IIB	Chr	IS3	ISRso10	F	2816335	2817689	1354	known	90.62	98	RSUY_RS12910	hypothetical protein	-1	34	RSUY_RS24525	type III effector protein	-1	40	FALSE	34
YO010	IIB	Chr	IS5	IS1021	R	2817706	2817741	35	novel*			RSUY_RS24525	type III effector protein	-1	393	RSUY_RS24525	type III effector protein	-1	92	TRUE	0
YO010	IIB	Chr	IS110	ISBma3	F	3121642	3121802	160	novel*			RSUY_RS14385	TlpA family protein disulfide reductase	1	28	RSUY_RS14390	IS110 family transposase	1	84	FALSE	28
YO010	IIB	Chr	IS3	ISRso10	R	3220501	3221817	1316	known	90.632	99	RSUY_RS14855	hypothetical protein	1	52	RSUY_RS14870	RTX toxin	1	16	FALSE	16
YO010	IIB	Chr	IS5	IS1021	F	3252559	3253826	1267	known	100	95	RSUY_RS14995	RNA polymerase sigma factor	-1	979	RSUY_RS15005	IS5 family transposase	1	40	FALSE	40
YO010	IIB	Chr	IS5	IS1021	R	3404927	3406193	1266	known	100	95	RSUY_RS15680	type III effector protein	-1	37	RSUY_RS15690	DNA topoisomerase (ATP-hydrolyzing) subunit B	-1	197	FALSE	37
YO010	IIB	MP	IS5	IS1021	F	108645	109847	1202	known	100	100	RSUY_RS16165	metallophosphatase family protein	-1	259	RSUY_RS16175	hypothetical protein	1	31	FALSE	31
YO010	IIB	MP	IS256	ISRso7	F	115039	116432	1393	known	92.947	97	RSUY_RS23660	IS5 family transposase	-1	251	RSUY_RS16190	RHS repeat protein	1	1094	FALSE	251
YO010	IIB	MP	IS5	IS1021	F	123441	124654	1213	known	100	99	RSUY_RS16200	hypothetical protein	1	595	RSUY_RS23665	IS5 family transposase	1	261	FALSE	261
YO010	IIB	MP	IS5	IS1021	F	153887	155147	1260	known	100	95	RSUY_RS16300	PhoPQ-activated pathogenicity-related family protein	-1	213	RSUY_RS16310	glycoside hydrolase family 5 protein	1	144	FALSE	144
YO010	IIB	MP	IS5	IS1021	F	178960	178975	15	novel*			RSUY_RS16365	IS5-like element IS1021 family transposase	-1	316	RSUY_RS16370	DUF4124 domain-containing protein	1	428	FALSE	316
YO010	IIB	MP	IS5	IS1021	F	195315	196581	1266	known	100	95	RSUY_RS16450	PaaI family thioesterase	-1	18	RSUY_RS16460	tetratricopeptide repeat protein	-1	150	FALSE	18
YO010	IIB	MP	IS5	IS1021	R	218511	219756	1245	known	100	97	RSUY_RS23690	calcium-binding protein	1	28	RSUY_RS16525	calcium-binding protein	1	13	FALSE	13
YO010	IIB	MP	IS5	IS1021	R	265014	266274	1260	known	100	96	RSUY_RS24605	hypothetical protein	-1	249	RSUY_RS16705	H-NS histone family protein	1	51	FALSE	51
YO010	IIB	MP	IS5	IS1021	F	352945	354191	1246	known	100	97	RSUY_RS17080	hypothetical protein	-1	560	RSUY_RS17090	RHS repeat protein	1	282	FALSE	282
YO010	IIB	MP	IS5	IS1021	R	360236	361505	1269	known	100	95	RSUY_RS23735	IS5 family transposase	-1	189	RSUY_RS17115	IS3-like element ISRso20 family transposase	1	56	FALSE	56
YO010	IIB	MP	IS3	ISRso20	F	361466	362590	1124	novel?			RSUY_RS17115	IS3-like element ISRso20 family transposase	1	1068	RSUY_RS17120	metallophosphoesterase	1	490	FALSE	490
YO010	IIB	MP	IS5	ISRso18	F	381167	381358	191	novel*			RSUY_RS23745	IS5/IS1182 family transposase	-1	138	RSUY_RS17165	LysR family transcriptional regulator	1	378	FALSE	138
YO010	IIB	MP	IS5	IS1405	R	381167	381398	231	novel*			RSUY_RS23745	IS5/IS1182 family transposase	-1	138	RSUY_RS17165	LysR family transcriptional regulator	1	338	FALSE	138
YO010	IIB	MP	IS5	IS1021	F	383428	384652	1224	known	100	98	RSUY_RS17170	tautomerase family protein	1	265	RSUY_RS17180	IS5-like element IS1021 family transposase	-1	284	FALSE	265
YO010	IIB	MP	IS5	IS1021	R	384805	386031	1226	known	100	98	RSUY_RS17175	IS5-like element IS1021 family transposase	1	283	RSUY_RS17185	hypothetical protein	-1	120	FALSE	120
YO010	IIB	MP	IS5	IS1021	R	434046	435319	1273	known	100	95	RSUY_RS17340	ABC transporter substrate-binding protein	-1	851	RSUY_RS17350	sensor histidine kinase	-1	751	FALSE	751
YO010	IIB	MP	IS5	IS1021	R	465951	466078	127	novel*			RSUY_RS17445	glycogen debranching protein GlgX	-1	212	RSUY_RS17450	1,4-alpha-glucan branching protein GlgB	-1	281	FALSE	212
YO010	IIB	MP	IS5	IS1021	R	525607	526857	1250	known	100	96	RSUY_RS25045	hypothetical protein	-1	70	RSUY_RS17685	FAD-containing oxidoreductase	1	232	FALSE	70
YO010	IIB	MP	IS5	IS1021	F	644657	645937	1280	known	100	94	RSUY_RS18145	DUF3421 domain-containing protein	1	28	RSUY_RS18155	IS5-like element IS1021 family transposase	1	361	FALSE	28
YO010	IIB	MP	IS5	IS1021	F	657963	659203	1240	known	100	98	RSUY_RS24645	hypothetical protein	1	84	RSUY_RS24650	hypothetical protein	1	281	FALSE	84
YO010	IIB	MP	IS5	IS1021	F	704599	705844	1245	known	100	97	RSUY_RS18365	DUF3274 domain-containing protein	-1	25	RSUY_RS18375	DUF3274 domain-containing protein	-1	28	FALSE	25
YO010	IIB	MP	IS3	ISRso20	R	730011	731334	1323	known	100	97	RSUY_RS18450	M1 family metallopeptidase	-1	133	RSUY_RS24665	helix-turn-helix domain-containing protein	-1	171	FALSE	133
YO010	IIB	MP	IS21	ISRme4	R	731483	731693	210	novel*			RSUY_RS18455	IS3-like element ISRso20 family transposase	-1	235	RSUY_RS24670	hypothetical protein	-1	67	FALSE	67
YO010	IIB	MP	IS5	IS1021	F	736659	737913	1254	known	100	95	RSUY_RS18485	type II secretion system F family protein	-1	91	RSUY_RS18495	type II secretion system major pseudopilin GspG	-1	40	FALSE	40
YO010	IIB	MP	IS5	IS1021	R	747475	748748	1273	known	100	95	RSUY_RS18540	RHS repeat protein	1	53	RSUY_RS18550	S8 family serine peptidase	-1	469	FALSE	53
YO010	IIB	MP	IS5	IS1021	F	759819	761090	1271	known	100	95	RSUY_RS18605	DUF1311 domain-containing protein	-1	3	RSUY_RS23870	hypothetical protein	-1	73	FALSE	3
YO010	IIB	MP	IS5	IS1021	R	928389	929658	1269	known	100	95	RSUY_RS24675	hypothetical protein	-1	85	RSUY_RS23905	hypothetical protein	-1	56	FALSE	56
YO010	IIB	MP	IS5	IS1021	F	931120	932419	1299	known	100	93	RSUY_RS19160	DUF1911 domain-containing protein	-1	86	RSUY_RS19170	hypothetical protein	-1	37	FALSE	37
YO010	IIB	MP	IS5	IS1021	F	957865	959143	1278	known	100	95	RSUY_RS24970	MFS transporter	1	50	RSUY_RS23915	hypothetical protein	1	33	FALSE	33
YO010	IIB	MP	IS5	IS1021	R	1100394	1101637	1243	known	100	97	RSUY_RS19810	DMT family transporter	-1	36	RSUY_RS19820	LysR family transcriptional regulator	1	33	FALSE	33
YO010	IIB	MP	IS5	IS1021	R	1153571	1154820	1249	known	100	97	RSUY_RS23965	IS5 family transposase	-1	105	RSUY_RS20040	tyrosine-type recombinase/integrase	1	494	FALSE	105
YO010	IIB	MP	IS5	IS1021	F	1309125	1309220	95	novel*			RSUY_RS20515	aldehyde dehydrogenase family protein	-1	8	RSUY_RS20520	GNAT family N-acetyltransferase	1	163	FALSE	8
YO010	IIB	MP	IS5	IS1021	F	1316820	1318141	1321	known	100	92	RSUY_RS24000	hypothetical protein	-1	71	RSUY_RS20560	cupin domain-containing protein	-1	249	FALSE	71
YO010	IIB	MP	IS5	IS1021	R	1361522	1361536	14	novel			RSUY_RS20720	patatin-like phospholipase family protein	1	323	RSUY_RS20725	IS5-like element IS1021 family transposase	-1	322	FALSE	322
YO010	IIB	MP	IS5	IS1021	R	1388920	1390208	1288	known	100	94	RSUY_RS24020	hypothetical protein	-1	125	RSUY_RS24740	hypothetical protein	-1	35	FALSE	35
YO010	IIB	MP	IS5	IS1021	F	1433058	1434334	1276	known	100	95	RSUY_RS20960	helix-turn-helix transcriptional regulator	1	62	RSUY_RS20970	GGDEF domain-containing phosphodiesterase	1	115	FALSE	62
YO010	IIB	MP	IS5	IS1021	R	1437245	1437298	53	novel*			RSUY_RS20975	H-NS histone family protein	1	10	RSUY_RS20980	methyl-accepting chemotaxis protein	-1	44	FALSE	10
YO010	IIB	MP	IS5	IS1021	F	1554433	1555717	1284	known	100	94	RSUY_RS21395	ankyrin repeat domain-containing protein	-1	460	RSUY_RS21405	ShlB/FhaC/HecB family hemolysin secretion/activation protein	-1	399	FALSE	399
YO010	IIB	MP	IS5	IS1021	F	1613925	1615157	1232	known	100	98	RSUY_RS21600	hypothetical protein	-1	106	RSUY_RS21610	hypothetical protein	1	312	FALSE	106
YO010	IIB	MP	IS5	IS1021	R	1649129	1650427	1298	known	99.917	93	RSUY_RS21735	hypothetical protein	-1	56	RSUY_RS21745	hypothetical protein	-1	107	FALSE	56
YO010	IIB	MP	IS5	IS1021	F	1657170	1657173	3	novel			RSUY_RS21760	LysE family translocator	-1	94	RSUY_RS21765	Lrp/AsnC family transcriptional regulator	1	14	FALSE	14
YO010	IIB	MP	IS5	IS1021	R	1657424	1658511	1087	novel*			RSUY_RS21765	Lrp/AsnC family transcriptional regulator	1	216	RSUY_RS21770	hypothetical protein	1	15	FALSE	15
YO010	IIB	MP	IS5	IS1021	F	1670899	1672174	1275	known	100	95	RSUY_RS24780	hypothetical protein	-1	2554	RSUY_RS21835	GbsR/MarR family transcriptional regulator	1	1179	FALSE	1179
YO010	IIB	MP	IS5	IS1021	F	1710151	1711385	1234	known	100	98	RSUY_RS21995	hypothetical protein	-1	488	RSUY_RS24805	hypothetical protein	-1	83	FALSE	83
YO010	IIB	MP	IS5	IS1021	F	1755971	1757220	1249	known	100	96	RSUY_RS22165	LysR family transcriptional regulator	-1	156	RSUY_RS22175	MFS transporter	1	87	FALSE	87
YO010	IIB	MP	IS5	IS1021	R	1819965	1821237	1272	known	100	95	RSUY_RS22370	IS5 family transposase	-1	40	RSUY_RS22380	protein phosphatase CheZ	-1	98	FALSE	40
YO010	IIB	MP	IS3	ISRso20	R	1855000	1855344	344	novel*			RSUY_RS22520	cyclopropane fatty acyl phospholipid synthase	1	82	RSUY_RS22525	integrase core domain-containing protein	-1	284	FALSE	82
YO010	IIB	MP	IS5	ISRso1	R	1921568	1921780	212	novel*			RSUY_RS24220	transposase	-1	150	RSUY_RS22845	hypothetical protein	1	240	FALSE	150
YO010	IIB	MP	IS5	IS1021	F	1931027	1932264	1237	known	100	98	RSUY_RS24235	IS5 family transposase	-1	150	RSUY_RS22875	DUF2235 domain-containing protein	1	5	FALSE	5
YO010	IIB	MP	IS5	IS1021	F	1940508	1941783	1275	known	100	95	RSUY_RS22915	hypothetical protein	-1	34	RSUY_RS22925	cyanase	-1	228	FALSE	34
YO011	IIB	Chr	IS5	IS1021	F	50506	51750	1244	known	100	97	RSUY_RS23215	type III effector protein	1	47	RSUY_RS00240	recombinase family protein	1	1343	FALSE	47
YO011	IIB	Chr	IS5	IS1021	R	57486	58755	1269	known	100	95	RSUY_RS24245	hypothetical protein	1	18	RSUY_RS00265	high-potential iron-sulfur protein	1	184	FALSE	18
YO011	IIB	Chr	IS5	IS1021	R	64641	65908	1267	known	100	95	RSUY_RS00290	M20/M25/M40 family metallo-hydrolase	-1	30	RSUY_RS00300	hypothetical protein	-1	62	FALSE	30
YO011	IIB	Chr	IS5	IS1021	F	73284	73346	62	novel*			RSUY_RS23225	MFS transporter	1	508	RSUY_RS23225	MFS transporter	1	502	TRUE	0
YO011	IIB	Chr	IS5	IS1021	R	74859	76130	1271	known	100	95	RSUY_RS00330	hypothetical protein	-1	467	RSUY_RS24250	carboxypeptidase-like regulatory domain-containing protein	-1	99	FALSE	99
YO011	IIB	Chr	IS5	IS1021	F	308599	309860	1261	known	100	96	RSUY_RS01325	LysR family transcriptional regulator	-1	560	RSUY_RS01335	hemagglutinin repeat-containing protein	1	363	FALSE	363
YO011	IIB	Chr	IS5	IS1021	F	320132	321404	1272	known?	100	95	RSUY_RS01335	hemagglutinin repeat-containing protein	1	699	RSUY_RS01345	hypothetical protein	-1	226	FALSE	226
YO011	IIB	Chr	IS3	ISRso10	F	489053	490363	1310	known	90.666	99	RSUY_RS02045	5S ribosomal RNA	1	365	RSUY_RS02060	tRNA-Tyr	1	90	FALSE	90
YO011	IIB	Chr	IS5	IS1021	R	948999	950261	1262	known	100	96	RSUY_RS04210	patatin-like phospholipase family protein	1	13	RSUY_RS04225	MFS transporter	1	93	FALSE	13
YO011	IIB	Chr	IS5	IS1021	F	1051433	1052689	1256	known	100	96	RSUY_RS04715	nucleoside 2-deoxyribosyltransferase	1	34	RSUY_RS04725	acyl-CoA dehydrogenase family protein	1	99	FALSE	34
YO011	IIB	Chr	IS5	IS1021	F	1162750	1164023	1273	known	100	95	RSUY_RS24340	hypothetical protein	1	83	RSUY_RS05310	Type III effector protein (Skwp5)	-1	140	FALSE	83
YO011	IIB	Chr	IS5	IS1021	R	1203713	1204966	1253	known	100	96	RSUY_RS05465	histone deacetylase family protein	1	85	RSUY_RS05470	IS5 family transposase	-1	1118	FALSE	85
YO011	IIB	Chr	IS5	IS1021	R	1237573	1238854	1281	known	100	94	RSUY_RS23360	DUF3987 domain-containing protein	1	70	RSUY_RS05630	endonuclease	-1	79	FALSE	70
YO011	IIB	Chr	IS5	IS1021	R	1252899	1254131	1232	known	99.917	98	RSUY_RS05685	aminotransferase class I/II-fold pyridoxal phosphate-dependent enzyme	-1	8	RSUY_RS05695	DUF262 domain-containing protein	1	87	FALSE	8
YO011	IIB	Chr	IS3	ISRso10	F	1260518	1261885	1367	known	90.613	97	RSUY_RS24870	hypothetical protein	1	96	RSUY_RS05735	S53 family peptidase	1	15	FALSE	15
YO011	IIB	Chr	IS5	IS1021	R	1437957	1439188	1231	known	100	98	RSUY_RS06530	xanthine dehydrogenase small subunit	-1	210	RSUY_RS06540	methionine ABC transporter ATP-binding protein	1	48	FALSE	48
YO011	IIB	Chr	IS3	ISRso10	F	2012938	2014271	1333	known	90.668	99	RSUY_RS09180	5S ribosomal RNA	1	373	RSUY_RS09195	pca operon transcription factor PcaQ	-1	294	FALSE	294
YO011	IIB	Chr	IS5	IS1021	F	2089056	2090306	1250	known	100	97	RSUY_RS24455	hypothetical protein	1	81	RSUY_RS09540	glycoside hydrolase family 28 protein	1	186	FALSE	81
YO011	IIB	Chr	IS3	ISRso20	R	2296712	2298017	1305	known	100	99	RSUY_RS10435	hypothetical protein	1	38	RSUY_RS10450	tyrosine-type recombinase/integrase	1	5	FALSE	5
YO011	IIB	Chr	IS3	ISRso10	R	2300244	2301566	1322	known	90.668	99	RSUY_RS10460	hypothetical protein	1	280	RSUY_RS10475	IS5-like element IS1021 family transposase	1	122	FALSE	122
YO011	IIB	Chr	IS3	ISRso20	F	2305865	2307177	1312	known	100	98	RSUY_RS10490	hypothetical protein	-1	823	RSUY_RS10510	phage integrase SAM-like domain-containing protein	-1	28	FALSE	28
YO011	IIB	Chr	IS5	IS1021	F	2388904	2390156	1252	known	100	97	RSUY_RS10900	hypothetical protein	1	31	RSUY_RS23515	DUF3761 domain-containing protein	1	301	FALSE	31
YO011	IIB	Chr	IS5	IS1021	R	2392675	2393901	1226	known	100	99	RSUY_RS10920	hypothetical protein	1	229	RSUY_RS24470	hypothetical protein	-1	40	FALSE	40
YO011	IIB	Chr	IS5	IS1021	R	2427159	2428420	1261	known	100	96	RSUY_RS24475	SMI1/KNR4 family protein	-1	58	RSUY_RS11075	RHS repeat protein	-1	21	FALSE	21
YO011	IIB	Chr	IS5	IS1021	F	2514722	2515952	1230	known	100	98	RSUY_RS11490	urease subunit gamma	-1	15	RSUY_RS11500	urease accessory protein UreD	-1	13	FALSE	13
YO011	IIB	Chr	IS5	IS1021	F	2574173	2575442	1269	known	100	95	RSUY_RS11790	LysR family transcriptional regulator	-1	38	RSUY_RS11800	hypothetical protein	1	32	FALSE	32
YO011	IIB	Chr	IS5	IS1021	F	2707755	2709011	1256	known	100	96	RSUY_RS12395	fatty acid desaturase	-1	343	RSUY_RS12405	mechanosensitive ion channel	-1	8	FALSE	8
YO011	IIB	Chr	IS5	IS1021	F	2732935	2734215	1280	known	100	94	RSUY_RS23565	RHS repeat protein	-1	45	RSUY_RS12510	hypothetical protein	-1	583	FALSE	45
YO011	IIB	Chr	IS5	IS1021	F	2793751	2794985	1234	known	100	98	RSUY_RS12810	UDP-N-acetylmuramate dehydrogenase	1	8	RSUY_RS12820	proline dehydrogenase	-1	64	FALSE	8
YO011	IIB	Chr	IS5	IS1021	F	2805797	2807021	1224	known	100	98	RSUY_RS12855	Hsp70 family protein	1	106	RSUY_RS24520	integrase core domain-containing protein	1	112	FALSE	106
YO011	IIB	Chr	IS3	ISRso16	F	2807206	2807421	215	novel*			RSUY_RS24520	integrase core domain-containing protein	1	356	RSUY_RS24520	integrase core domain-containing protein	1	288	TRUE	0
YO011	IIB	Chr	IS5	IS1021	R	2809784	2811002	1218	known	100	99	RSUY_RS12875	hypothetical protein	-1	150	RSUY_RS12885	inclusion body family protein	1	711	FALSE	150
YO011	IIB	Chr	IS3	ISRso10	F	2816336	2817688	1352	known	90.613	98	RSUY_RS12910	hypothetical protein	-1	35	RSUY_RS24525	type III effector protein	-1	39	FALSE	35
YO011	IIB	Chr	IS5	IS1021	R	2817718	2817744	26	novel*			RSUY_RS24525	type III effector protein	-1	381	RSUY_RS24525	type III effector protein	-1	95	TRUE	0
YO011	IIB	Chr	IS110	ISBma3	F	3121689	3121820	131	novel*			RSUY_RS14385	TlpA family protein disulfide reductase	1	75	RSUY_RS14390	IS110 family transposase	1	66	FALSE	66
YO011	IIB	Chr	IS3	ISRso10	R	3220482	3221807	1325	known	90.668	99	RSUY_RS14855	hypothetical protein	1	71	RSUY_RS14870	RTX toxin	1	26	FALSE	26
YO011	IIB	Chr	IS5	IS1021	F	3252611	3253844	1233	known	100	98	RSUY_RS14995	RNA polymerase sigma factor	-1	1031	RSUY_RS15005	IS5 family transposase	1	22	FALSE	22
YO011	IIB	Chr	IS5	IS1021	R	3404896	3406222	1326	known	100	91	RSUY_RS15680	type III effector protein	-1	68	RSUY_RS15690	DNA topoisomerase (ATP-hydrolyzing) subunit B	-1	168	FALSE	68
YO011	IIB	MP	IS5	IS1021	F	108640	109899	1259	known	100	96	RSUY_RS16165	metallophosphatase family protein	-1	254	RSUY_RS16175	hypothetical protein	1	21	FALSE	21
YO011	IIB	MP	IS256	ISRso7	F	115065	116431	1366	known	92.947	99	RSUY_RS23660	IS5 family transposase	-1	277	RSUY_RS16190	RHS repeat protein	1	1095	FALSE	277
YO011	IIB	MP	IS5	IS1021	F	123392	124657	1265	known	100	95	RSUY_RS16200	hypothetical protein	1	546	RSUY_RS23665	IS5 family transposase	1	258	FALSE	258
YO011	IIB	MP	IS5	IS1021	F	153887	155171	1284	known	100	94	RSUY_RS16300	PhoPQ-activated pathogenicity-related family protein	-1	213	RSUY_RS16310	glycoside hydrolase family 5 protein	1	120	FALSE	120
YO011	IIB	MP	IS5	IS1021	F	178960	178992	32	novel*			RSUY_RS16365	IS5-like element IS1021 family transposase	-1	316	RSUY_RS16370	DUF4124 domain-containing protein	1	411	FALSE	316
YO011	IIB	MP	IS5	IS1021	F	195315	196587	1272	known	100	95	RSUY_RS16450	PaaI family thioesterase	-1	18	RSUY_RS16460	tetratricopeptide repeat protein	-1	144	FALSE	18
YO011	IIB	MP	IS5	IS1021	R	218501	219767	1266	known	100	95	RSUY_RS23690	calcium-binding protein	1	38	RSUY_RS16525	calcium-binding protein	1	24	FALSE	24
YO011	IIB	MP	IS5	IS1021	R	265058	266272	1214	known	100	99	RSUY_RS24605	hypothetical protein	-1	293	RSUY_RS16705	H-NS histone family protein	1	53	FALSE	53
YO011	IIB	MP	IS5	IS1021	F	352945	354192	1247	known	100	97	RSUY_RS17080	hypothetical protein	-1	560	RSUY_RS17090	RHS repeat protein	1	281	FALSE	281
YO011	IIB	MP	IS5	IS1021	R	360205	361478	1273	known	100	95	RSUY_RS23735	IS5 family transposase	-1	158	RSUY_RS17115	IS3-like element ISRso20 family transposase	1	29	FALSE	29
YO011	IIB	MP	IS5	ISRso18	F	381110	381364	254	novel*			RSUY_RS17160	Type III effector protein (Skwp 4)	-1	246	RSUY_RS17165	LysR family transcriptional regulator	1	372	FALSE	246
YO011	IIB	MP	IS5	IS1021	F	383449	384650	1201	known	100	100	RSUY_RS17170	tautomerase family protein	1	286	RSUY_RS17180	IS5-like element IS1021 family transposase	-1	286	FALSE	286
YO011	IIB	MP	IS5	IS1021	R	384803	386077	1274	known	100	95	RSUY_RS17175	IS5-like element IS1021 family transposase	1	281	RSUY_RS17185	hypothetical protein	-1	74	FALSE	74
YO011	IIB	MP	IS5	IS1021	R	434053	435346	1293	known	100	94	RSUY_RS17340	ABC transporter substrate-binding protein	-1	858	RSUY_RS17350	sensor histidine kinase	-1	724	FALSE	724
YO011	IIB	MP	IS5	IS1021	F	466143	466226	83	novel*			RSUY_RS17445	glycogen debranching protein GlgX	-1	404	RSUY_RS17450	1,4-alpha-glucan branching protein GlgB	-1	133	FALSE	133
YO011	IIB	MP	IS5	IS1021	R	525578	526869	1291	known	100	94	RSUY_RS25045	hypothetical protein	-1	41	RSUY_RS17685	FAD-containing oxidoreductase	1	220	FALSE	41
YO011	IIB	MP	IS5	IS1021	R	594474	594545	71	novel*			RSUY_RS17955	NarK/NasA family nitrate transporter	1	1284	RSUY_RS17955	NarK/NasA family nitrate transporter	1	92	TRUE	0
YO011	IIB	MP	IS5	IS1021	F	644652	645904	1252	known	100	97	RSUY_RS18145	DUF3421 domain-containing protein	1	33	RSUY_RS18155	IS5-like element IS1021 family transposase	1	394	FALSE	33
YO011	IIB	MP	IS3	ISRso10	R	647951	647956	-5	novel			RSUY_RS23830	lysozyme inhibitor LprI family protein	1	100	RSUY_RS23830	lysozyme inhibitor LprI family protein	1	430	TRUE	0
YO011	IIB	MP	IS5	IS1021	F	657956	659233	1277	known	100	95	RSUY_RS24645	hypothetical protein	1	77	RSUY_RS24650	hypothetical protein	1	251	FALSE	77
YO011	IIB	MP	IS5	IS1021	F	704551	705830	1279	known	100	95	RSUY_RS18365	DUF3274 domain-containing protein	-1	73	RSUY_RS18375	DUF3274 domain-containing protein	-1	14	FALSE	14
YO011	IIB	MP	IS3	ISRso20	R	729975	731360	1385	known	100	93	RSUY_RS18450	M1 family metallopeptidase	-1	97	RSUY_RS24665	helix-turn-helix domain-containing protein	-1	145	FALSE	97
YO011	IIB	MP	IS21	ISRme4	R	731483	731683	200	novel*			RSUY_RS18455	IS3-like element ISRso20 family transposase	-1	235	RSUY_RS24670	hypothetical protein	-1	77	FALSE	77
YO011	IIB	MP	IS3	ISRso10	F	737039	737804	765	novel?			RSUY_RS18490	IS5-like element IS1021 family transposase	1	753	RSUY_RS18495	type II secretion system major pseudopilin GspG	-1	149	FALSE	149
YO011	IIB	MP	IS5	IS1021	F	759824	761090	1266	known	100	95	RSUY_RS18605	DUF1311 domain-containing protein	-1	2	RSUY_RS23870	hypothetical protein	-1	73	FALSE	2
YO011	IIB	MP	IS5	IS1021	R	928374	929651	1277	known	100	95	RSUY_RS24675	hypothetical protein	-1	70	RSUY_RS23905	hypothetical protein	-1	49	FALSE	49
YO011	IIB	MP	IS5	IS1021	F	931072	932384	1312	known	100	92	RSUY_RS19160	DUF1911 domain-containing protein	-1	38	RSUY_RS19170	hypothetical protein	-1	2	FALSE	2
YO011	IIB	MP	IS5	IS1021	F	956007	956009	-2	novel			RSUY_RS19245	hypothetical protein	1	141	RSUY_RS19245	hypothetical protein	1	2615	TRUE	0
YO011	IIB	MP	IS5	IS1021	F	957867	959138	1271	known	100	95	RSUY_RS24970	MFS transporter	1	48	RSUY_RS23915	hypothetical protein	1	28	FALSE	28
YO011	IIB	MP	IS5	IS1021	R	1100376	1101660	1284	known	100	94	RSUY_RS19810	DMT family transporter	-1	18	RSUY_RS19820	LysR family transcriptional regulator	1	10	FALSE	10
YO011	IIB	MP	IS5	IS1021	R	1153547	1154842	1295	known	100	93	RSUY_RS23965	IS5 family transposase	-1	81	RSUY_RS20040	tyrosine-type recombinase/integrase	1	472	FALSE	81
YO011	IIB	MP	IS5	IS1021	F	1316849	1318158	1309	known	100	92	RSUY_RS24000	hypothetical protein	-1	42	RSUY_RS20560	cupin domain-containing protein	-1	232	FALSE	42
YO011	IIB	MP	IS5	IS1021	F	1433102	1434349	1247	known	100	97	RSUY_RS20960	helix-turn-helix transcriptional regulator	1	106	RSUY_RS20970	GGDEF domain-containing phosphodiesterase	1	100	FALSE	100
YO011	IIB	MP	IS5	IS1021	F	1554433	1555684	1251	known	100	97	RSUY_RS21395	ankyrin repeat domain-containing protein	-1	460	RSUY_RS21405	ShlB/FhaC/HecB family hemolysin secretion/activation protein	-1	432	FALSE	432
YO011	IIB	MP	IS5	IS1021	F	1613914	1615158	1244	known	100	97	RSUY_RS21600	hypothetical protein	-1	95	RSUY_RS21610	hypothetical protein	1	311	FALSE	95
YO011	IIB	MP	IS5	IS1021	R	1649148	1650354	1206	known	99.916	99	RSUY_RS21735	hypothetical protein	-1	75	RSUY_RS21745	hypothetical protein	-1	180	FALSE	75
YO011	IIB	MP	IS5	IS1021	F	1657113	1657174	61	novel*			RSUY_RS21760	LysE family translocator	-1	37	RSUY_RS21765	Lrp/AsnC family transcriptional regulator	1	13	FALSE	13
YO011	IIB	MP	IS5	IS1021	F	1670899	1672151	1252	known	100	97	RSUY_RS24780	hypothetical protein	-1	2554	RSUY_RS21835	GbsR/MarR family transcriptional regulator	1	1202	FALSE	1202
YO011	IIB	MP	IS5	IS1021	F	1710114	1711398	1284	known	100	94	RSUY_RS21995	hypothetical protein	-1	451	RSUY_RS24805	hypothetical protein	-1	96	FALSE	96
YO011	IIB	MP	IS5	IS1021	F	1755958	1757223	1265	known	100	95	RSUY_RS22165	LysR family transcriptional regulator	-1	143	RSUY_RS22175	MFS transporter	1	84	FALSE	84
YO011	IIB	MP	IS5	IS1021	R	1819965	1821192	1227	known	100	99	RSUY_RS22370	IS5 family transposase	-1	40	RSUY_RS22380	protein phosphatase CheZ	-1	143	FALSE	40
YO011	IIB	MP	IS3	ISRso20	R	1854992	1855344	352	novel*			RSUY_RS22520	cyclopropane fatty acyl phospholipid synthase	1	90	RSUY_RS22525	integrase core domain-containing protein	-1	284	FALSE	90
YO011	IIB	MP	IS5	ISRso1	R	1921552	1921780	228	novel*			RSUY_RS24220	transposase	-1	166	RSUY_RS22845	hypothetical protein	1	240	FALSE	166
YO011	IIB	MP	IS5	IS1021	F	1931026	1932308	1282	known	100	94	RSUY_RS24235	IS5 family transposase	-1	149	RSUY_RS22875	DUF2235 domain-containing protein	1	39	FALSE	39
YO012	IIB	Chr	IS5	IS1021	F	50472	51768	1296	known	100	93	RSUY_RS23215	type III effector protein	1	81	RSUY_RS00240	recombinase family protein	1	1325	FALSE	81
YO012	IIB	Chr	IS5	IS1021	R	57486	58723	1237	known	100	98	RSUY_RS24245	hypothetical protein	1	18	RSUY_RS00265	high-potential iron-sulfur protein	1	216	FALSE	18
YO012	IIB	Chr	IS5	IS1021	R	64644	65861	1217	known	100	99	RSUY_RS00290	M20/M25/M40 family metallo-hydrolase	-1	33	RSUY_RS00300	hypothetical protein	-1	15	FALSE	15
YO012	IIB	Chr	IS5	IS1021	F	73284	73356	72	novel*			RSUY_RS23225	MFS transporter	1	508	RSUY_RS23225	MFS transporter	1	512	TRUE	0
YO012	IIB	Chr	IS5	IS1021	R	74859	76105	1246	known	100	97	RSUY_RS00330	hypothetical protein	-1	467	RSUY_RS24250	carboxypeptidase-like regulatory domain-containing protein	-1	74	FALSE	74
YO012	IIB	Chr	IS5	IS1021	F	308554	309839	1285	known	100	94	RSUY_RS01325	LysR family transcriptional regulator	-1	515	RSUY_RS01335	hemagglutinin repeat-containing protein	1	384	FALSE	384
YO012	IIB	Chr	IS5	IS1021	F	320142	321369	1227	known	100	99	RSUY_RS01335	hemagglutinin repeat-containing protein	1	709	RSUY_RS01345	hypothetical protein	-1	261	FALSE	261
YO012	IIB	Chr	IS5	IS1021	R	343708	344944	1236	known	100	97	RSUY_RS01400	glycoside hydrolase family 5 protein	-1	142	RSUY_RS01410	hypothetical protein	1	44	FALSE	44
YO012	IIB	Chr	IS5	IS1021	F	428729	429961	1232	known	100	98	RSUY_RS01765	DUF1835 domain-containing protein	-1	173	RSUY_RS01775	nuclear transport factor 2 family protein	1	22	FALSE	22
YO012	IIB	Chr	IS3	ISRso10	F	489061	490353	1292	known	90.635	100	RSUY_RS02045	5S ribosomal RNA	1	373	RSUY_RS02060	tRNA-Tyr	1	100	FALSE	100
YO012	IIB	Chr	IS5	IS1021	R	948954	950219	1265	known	100	95	RSUY_RS04210	patatin-like phospholipase family protein	1	58	RSUY_RS04225	MFS transporter	1	135	FALSE	58
YO012	IIB	Chr	IS5	IS1021	F	1051470	1052698	1228	known	100	98	RSUY_RS04715	nucleoside 2-deoxyribosyltransferase	1	3	RSUY_RS04725	acyl-CoA dehydrogenase family protein	1	90	FALSE	3
YO012	IIB	Chr	IS5	IS1021	F	1162755	1164018	1263	known	100	96	RSUY_RS24340	hypothetical protein	1	78	RSUY_RS05310	Type III effector protein (Skwp5)	-1	145	FALSE	78
YO012	IIB	Chr	IS5	IS1021	R	1203713	1204938	1225	known	100	99	RSUY_RS05465	histone deacetylase family protein	1	85	RSUY_RS05470	IS5 family transposase	-1	1090	FALSE	85
YO012	IIB	Chr	IS5	IS1021	R	1252881	1254131	1250	known	99.917	97	RSUY_RS05685	aminotransferase class I/II-fold pyridoxal phosphate-dependent enzyme	-1	10	RSUY_RS05695	DUF262 domain-containing protein	1	87	FALSE	10
YO012	IIB	Chr	IS3	ISRso10	F	1260543	1261898	1355	known	90.576	99	RSUY_RS24870	hypothetical protein	1	71	RSUY_RS05735	S53 family peptidase	1	2	FALSE	2
YO012	IIB	Chr	IS5	IS1021	R	1437938	1439175	1237	known	100	98	RSUY_RS06530	xanthine dehydrogenase small subunit	-1	191	RSUY_RS06540	methionine ABC transporter ATP-binding protein	1	61	FALSE	61
YO012	IIB	Chr	IS3	ISRso10	F	2012938	2014316	1378	known	90.668	96	RSUY_RS09180	5S ribosomal RNA	1	373	RSUY_RS09195	pca operon transcription factor PcaQ	-1	249	FALSE	249
YO012	IIB	Chr	IS5	IS1021	R	2087301	2088550	1249	known	100	97	RSUY_RS24450	transposase	-1	263	RSUY_RS24455	hypothetical protein	1	320	FALSE	263
YO012	IIB	Chr	IS5	IS1021	F	2089086	2090310	1224	known?	100	98	RSUY_RS24455	hypothetical protein	1	51	RSUY_RS09540	glycoside hydrolase family 28 protein	1	182	FALSE	51
YO012	IIB	Chr	IS5	IS1021	F	2150496	2151035	539	novel*			RSUY_RS09810	hypothetical protein	-1	420	RSUY_RS24895	hypothetical protein	-1	79	FALSE	79
YO012	IIB	Chr	IS5	IS1021	R	2151225	2152501	1276	known	100	95	RSUY_RS24895	hypothetical protein	-1	32	RSUY_RS09820	ABC transporter ATP-binding protein	-1	754	FALSE	32
YO012	IIB	Chr	IS3	ISRso20	R	2296695	2298017	1322	known	100	97	RSUY_RS10435	hypothetical protein	1	55	RSUY_RS10450	tyrosine-type recombinase/integrase	1	5	FALSE	5
YO012	IIB	Chr	IS3	ISRso10	R	2300246	2301588	1342	known	90.583	99	RSUY_RS10460	hypothetical protein	1	282	RSUY_RS10475	IS5-like element IS1021 family transposase	1	100	FALSE	100
YO012	IIB	Chr	IS3	ISRso20	F	2305878	2307176	1298	known	100	99	RSUY_RS10490	hypothetical protein	-1	836	RSUY_RS10510	phage integrase SAM-like domain-containing protein	-1	27	FALSE	27
YO012	IIB	Chr	IS5	IS1021	F	2388917	2390172	1255	known	100	96	RSUY_RS10900	hypothetical protein	1	18	RSUY_RS23515	DUF3761 domain-containing protein	1	285	FALSE	18
YO012	IIB	Chr	IS5	IS1021	R	2392663	2393901	1238	known	100	98	RSUY_RS10920	hypothetical protein	1	217	RSUY_RS24470	hypothetical protein	-1	40	FALSE	40
YO012	IIB	Chr	IS5	IS1021	R	2427163	2428420	1257	known	100	96	RSUY_RS24475	SMI1/KNR4 family protein	-1	62	RSUY_RS11075	RHS repeat protein	-1	21	FALSE	21
YO012	IIB	Chr	IS5	IS1021	F	2514720	2515946	1226	known	100	99	RSUY_RS11490	urease subunit gamma	-1	13	RSUY_RS11500	urease accessory protein UreD	-1	19	FALSE	13
YO012	IIB	Chr	IS5	IS1021	F	2574179	2575446	1267	known	100	95	RSUY_RS11790	LysR family transcriptional regulator	-1	32	RSUY_RS11800	hypothetical protein	1	28	FALSE	28
YO012	IIB	Chr	IS5	IS1021	R	2577625	2577649	24	novel*			RSUY_RS24490	hypothetical protein	-1	181	RSUY_RS23530	plasmid mobilization relaxosome protein MobC	1	188	FALSE	181
YO012	IIB	Chr	IS5	IS1021	F	2707762	2708990	1228	known	100	98	RSUY_RS12395	fatty acid desaturase	-1	350	RSUY_RS12405	mechanosensitive ion channel	-1	13	FALSE	13
YO012	IIB	Chr	IS5	IS1021	F	2793720	2795022	1302	known	100	93	RSUY_RS12810	UDP-N-acetylmuramate dehydrogenase	1	23	RSUY_RS12820	proline dehydrogenase	-1	101	FALSE	23
YO012	IIB	Chr	IS5	IS1021	F	2805797	2807041	1244	known	100	97	RSUY_RS12855	Hsp70 family protein	1	106	RSUY_RS24520	integrase core domain-containing protein	1	92	FALSE	92
YO012	IIB	Chr	IS3	ISRso16	F	2807269	2807444	175	novel*			RSUY_RS24520	integrase core domain-containing protein	1	293	RSUY_RS24520	integrase core domain-containing protein	1	311	TRUE	0
YO012	IIB	Chr	IS5	IS1021	R	2809784	2811019	1235	known	100	98	RSUY_RS12875	hypothetical protein	-1	150	RSUY_RS12885	inclusion body family protein	1	694	FALSE	150
YO012	IIB	Chr	IS3	ISRso10	F	2816336	2817634	1298	known	90.601	100	RSUY_RS12910	hypothetical protein	-1	35	RSUY_RS24525	type III effector protein	-1	15	FALSE	15
YO012	IIB	Chr	IS110	ISBma3	F	3121642	3121849	207	novel*			RSUY_RS14385	TlpA family protein disulfide reductase	1	28	RSUY_RS14390	IS110 family transposase	1	37	FALSE	28
YO012	IIB	Chr	IS5	IS1021	R	3185959	3187245	1286	known	100	94	RSUY_RS14705	carbonate dehydratase	1	221	RSUY_RS14715	acetyl-CoA C-acetyltransferase	1	214	FALSE	214
YO012	IIB	Chr	IS3	ISRso10	R	3220501	3221807	1306	known	90.699	99	RSUY_RS14855	hypothetical protein	1	52	RSUY_RS14870	RTX toxin	1	26	FALSE	26
YO012	IIB	Chr	IS5	IS1021	F	3252611	3253903	1292	known	100	94	RSUY_RS14995	RNA polymerase sigma factor	-1	1031	RSUY_RS15005	IS5 family transposase	1	37	FALSE	37
YO012	IIB	Chr	IS5	IS1021	R	3404929	3406193	1264	known	100	96	RSUY_RS15680	type III effector protein	-1	35	RSUY_RS15690	DNA topoisomerase (ATP-hydrolyzing) subunit B	-1	197	FALSE	35
YO012	IIB	MP	IS5	IS1021	F	108611	109897	1286	known	100	94	RSUY_RS16165	metallophosphatase family protein	-1	225	RSUY_RS16175	hypothetical protein	1	19	FALSE	19
YO012	IIB	MP	IS256	ISRso7	F	115050	116432	1382	known	92.947	97	RSUY_RS23660	IS5 family transposase	-1	262	RSUY_RS16190	RHS repeat protein	1	1094	FALSE	262
YO012	IIB	MP	IS5	IS1021	F	123441	124646	1205	known	100	99	RSUY_RS16200	hypothetical protein	1	595	RSUY_RS23665	IS5 family transposase	1	269	FALSE	269
YO012	IIB	MP	IS5	IS1021	F	153925	155149	1224	known	100	98	RSUY_RS16300	PhoPQ-activated pathogenicity-related family protein	-1	251	RSUY_RS16310	glycoside hydrolase family 5 protein	1	142	FALSE	142
YO012	IIB	MP	IS5	IS1021	R	177518	178780	1262	known	100	96	RSUY_RS16360	hypothetical protein	1	261	RSUY_RS16370	DUF4124 domain-containing protein	1	623	FALSE	261
YO012	IIB	MP	IS5	IS1021	F	195327	196580	1253	known	100	96	RSUY_RS16450	PaaI family thioesterase	-1	30	RSUY_RS16460	tetratricopeptide repeat protein	-1	151	FALSE	30
YO012	IIB	MP	IS5	IS1021	R	218512	219825	1313	known	100	92	RSUY_RS23690	calcium-binding protein	1	27	RSUY_RS16525	calcium-binding protein	1	82	FALSE	27
YO012	IIB	MP	IS5	IS1021	R	265010	266299	1289	known	100	94	RSUY_RS24605	hypothetical protein	-1	245	RSUY_RS16705	H-NS histone family protein	1	26	FALSE	26
YO012	IIB	MP	IS5	IS1021	F	352915	354191	1276	known	100	95	RSUY_RS17080	hypothetical protein	-1	530	RSUY_RS17090	RHS repeat protein	1	282	FALSE	282
YO012	IIB	MP	IS5	IS1021	R	360236	361452	1216	known	100	99	RSUY_RS23735	IS5 family transposase	-1	189	RSUY_RS17115	IS3-like element ISRso20 family transposase	1	3	FALSE	3
YO012	IIB	MP	IS3	ISRso20	F	361466	362590	1124	novel?			RSUY_RS17115	IS3-like element ISRso20 family transposase	1	1068	RSUY_RS17120	metallophosphoesterase	1	490	FALSE	490
YO012	IIB	MP	IS5	ISRso18	F	381094	381319	225	novel*			RSUY_RS17160	Type III effector protein (Skwp 4)	-1	230	RSUY_RS17165	LysR family transcriptional regulator	1	417	FALSE	230
YO012	IIB	MP	IS5	IS1405	R	381094	381358	264	novel*			RSUY_RS17160	Type III effector protein (Skwp 4)	-1	230	RSUY_RS17165	LysR family transcriptional regulator	1	378	FALSE	230
YO012	IIB	MP	IS5	IS1021	F	383431	384653	1222	known	100	99	RSUY_RS17170	tautomerase family protein	1	268	RSUY_RS17180	IS5-like element IS1021 family transposase	-1	283	FALSE	268
YO012	IIB	MP	IS5	IS1021	R	384809	386042	1233	known	100	97	RSUY_RS17175	IS5-like element IS1021 family transposase	1	287	RSUY_RS17185	hypothetical protein	-1	109	FALSE	109
YO012	IIB	MP	IS5	IS1021	R	434074	435284	1210	known	100	99	RSUY_RS17340	ABC transporter substrate-binding protein	-1	879	RSUY_RS17350	sensor histidine kinase	-1	786	FALSE	786
YO012	IIB	MP	IS5	IS1021	R	525628	526869	1241	known	100	97	RSUY_RS25045	hypothetical protein	-1	91	RSUY_RS17685	FAD-containing oxidoreductase	1	220	FALSE	91
YO012	IIB	MP	IS5	IS1021	F	644647	645949	1302	known	100	93	RSUY_RS18145	DUF3421 domain-containing protein	1	38	RSUY_RS18155	IS5-like element IS1021 family transposase	1	349	FALSE	38
YO012	IIB	MP	IS5	IS1421	F	648522	649329	807	known	90.47	99	RSUY_RS23835	DUF1311 domain-containing protein	1	52	RSUY_RS23840	IS5 family transposase	1	805	FALSE	52
YO012	IIB	MP	IS5	IS1021	F	657971	659225	1254	known	100	96	RSUY_RS24645	hypothetical protein	1	92	RSUY_RS24650	hypothetical protein	1	259	FALSE	92
YO012	IIB	MP	IS5	IS1021	F	704610	705907	1297	known	100	93	RSUY_RS18365	DUF3274 domain-containing protein	-1	14	RSUY_RS18375	DUF3274 domain-containing protein	-1	91	FALSE	14
YO012	IIB	MP	IS3	ISRso20	R	730004	731329	1325	known	100	97	RSUY_RS18450	M1 family metallopeptidase	-1	126	RSUY_RS24665	helix-turn-helix domain-containing protein	-1	176	FALSE	126
YO012	IIB	MP	IS21	ISRme4	R	731542	731666	124	novel*			RSUY_RS24665	helix-turn-helix domain-containing protein	-1	95	RSUY_RS24670	hypothetical protein	-1	94	FALSE	94
YO012	IIB	MP	IS5	IS1021	F	736665	737938	1273	known	100	95	RSUY_RS18485	type II secretion system F family protein	-1	85	RSUY_RS18495	type II secretion system major pseudopilin GspG	-1	15	FALSE	15
YO012	IIB	MP	IS5	IS1021	R	747511	748770	1259	known	100	96	RSUY_RS18540	RHS repeat protein	1	17	RSUY_RS18550	S8 family serine peptidase	-1	447	FALSE	17
YO012	IIB	MP	IS5	IS1021	F	759838	761107	1269	known	100	95	RSUY_RS18605	DUF1311 domain-containing protein	-1	16	RSUY_RS23870	hypothetical protein	-1	90	FALSE	16
YO012	IIB	MP	IS5	IS1021	R	928400	929689	1289	known	100	93	RSUY_RS24675	hypothetical protein	-1	96	RSUY_RS23905	hypothetical protein	-1	87	FALSE	87
YO012	IIB	MP	IS5	IS1021	F	931090	932391	1301	known	100	93	RSUY_RS19160	DUF1911 domain-containing protein	-1	56	RSUY_RS19170	hypothetical protein	-1	9	FALSE	9
YO012	IIB	MP	IS5	IS1021	F	957867	959148	1281	known	100	94	RSUY_RS24970	MFS transporter	1	48	RSUY_RS23915	hypothetical protein	1	38	FALSE	38
YO012	IIB	MP	IS5	IS1021	R	1100386	1101660	1274	known	100	95	RSUY_RS19810	DMT family transporter	-1	28	RSUY_RS19820	LysR family transcriptional regulator	1	10	FALSE	10
YO012	IIB	MP	IS5	IS1021	R	1153536	1154852	1316	known	100	92	RSUY_RS23965	IS5 family transposase	-1	70	RSUY_RS20040	tyrosine-type recombinase/integrase	1	462	FALSE	70
YO012	IIB	MP	IS5	IS1021	F	1316820	1318116	1296	known	100	93	RSUY_RS24000	hypothetical protein	-1	71	RSUY_RS20560	cupin domain-containing protein	-1	274	FALSE	71
YO012	IIB	MP	IS5	IS1021	F	1433073	1434354	1281	known	100	94	RSUY_RS20960	helix-turn-helix transcriptional regulator	1	77	RSUY_RS20970	GGDEF domain-containing phosphodiesterase	1	95	FALSE	77
YO012	IIB	MP	IS5	IS1021	F	1554408	1555698	1290	known	100	94	RSUY_RS21395	ankyrin repeat domain-containing protein	-1	435	RSUY_RS21405	ShlB/FhaC/HecB family hemolysin secretion/activation protein	-1	418	FALSE	418
YO012	IIB	MP	IS5	IS1021	F	1613914	1615158	1244	known	100	97	RSUY_RS21600	hypothetical protein	-1	95	RSUY_RS21610	hypothetical protein	1	311	FALSE	95
YO012	IIB	MP	IS5	IS1021	R	1649117	1650391	1274	known	99.917	95	RSUY_RS21735	hypothetical protein	-1	44	RSUY_RS21745	hypothetical protein	-1	143	FALSE	44
YO012	IIB	MP	IS5	IS1021	F	1658789	1660081	1292	known	100	94	RSUY_RS21770	hypothetical protein	1	22	RSUY_RS21780	hypothetical protein	1	2	FALSE	2
YO012	IIB	MP	IS5	IS1021	F	1670873	1672152	1279	known	100	95	RSUY_RS24780	hypothetical protein	-1	2528	RSUY_RS21835	GbsR/MarR family transcriptional regulator	1	1201	FALSE	1201
YO012	IIB	MP	IS5	IS1021	F	1710147	1711409	1262	known	100	96	RSUY_RS21995	hypothetical protein	-1	484	RSUY_RS24805	hypothetical protein	-1	107	FALSE	107
YO012	IIB	MP	IS5	IS1021	F	1756005	1757220	1215	known	100	99	RSUY_RS22165	LysR family transcriptional regulator	-1	190	RSUY_RS22175	MFS transporter	1	87	FALSE	87
YO012	IIB	MP	IS5	IS1021	R	1768072	1768097	25	novel*			RSUY_RS22220	catalase	-1	40	RSUY_RS22225	cystathionine gamma-synthase family protein	-1	676	FALSE	40
YO012	IIB	MP	IS5	IS1021	R	1819935	1821200	1265	known	100	96	RSUY_RS22370	IS5 family transposase	-1	10	RSUY_RS22380	protein phosphatase CheZ	-1	135	FALSE	10
YO012	IIB	MP	IS3	ISRso20	R	1854992	1855340	348	novel*			RSUY_RS22520	cyclopropane fatty acyl phospholipid synthase	1	90	RSUY_RS22525	integrase core domain-containing protein	-1	280	FALSE	90
YO012	IIB	MP	IS5	ISRso1	R	1921511	1921712	201	novel*			RSUY_RS22840	LysR family transcriptional regulator	1	4	RSUY_RS24220	transposase	-1	186	FALSE	4
YO012	IIB	MP	IS5	IS1021	F	1931027	1932238	1211	known?	100	99	RSUY_RS24235	IS5 family transposase	-1	150	RSUY_RS22875	DUF2235 domain-containing protein	1	31	FALSE	31
YO013	IIB	Chr	IS5	IS1021	F	50555	51772	1217	known	100	99	RSUY_RS23215	type III effector protein	1	2	RSUY_RS00240	recombinase family protein	1	1321	FALSE	2
YO013	IIB	Chr	IS5	IS1021	R	57486	58723	1237	known	100	98	RSUY_RS24245	hypothetical protein	1	18	RSUY_RS00265	high-potential iron-sulfur protein	1	216	FALSE	18
YO013	IIB	Chr	IS5	IS1021	R	64641	65855	1214	known	100	99	RSUY_RS00290	M20/M25/M40 family metallo-hydrolase	-1	30	RSUY_RS00300	hypothetical protein	-1	9	FALSE	9
YO013	IIB	Chr	IS5	IS1021	F	73308	73349	41	novel*			RSUY_RS23225	MFS transporter	1	484	RSUY_RS23225	MFS transporter	1	505	TRUE	0
YO013	IIB	Chr	IS5	IS1021	R	74885	76105	1220	known	100	99	RSUY_RS00330	hypothetical protein	-1	493	RSUY_RS24250	carboxypeptidase-like regulatory domain-containing protein	-1	74	FALSE	74
YO013	IIB	Chr	IS5	IS1021	F	269470	270687	1217	known	100	99	RSUY_RS01195	tRNA-Ala	1	249	RSUY_RS01205	SAM-dependent methyltransferase	-1	142	FALSE	142
YO013	IIB	Chr	IS5	IS1021	R	305820	307065	1245	known	100	97	RSUY_RS23260	RHS repeat-associated core domain-containing protein	-1	21	RSUY_RS01325	LysR family transcriptional regulator	-1	50	FALSE	21
YO013	IIB	Chr	IS5	IS1021	F	308628	309854	1226	known	100	98	RSUY_RS01325	LysR family transcriptional regulator	-1	589	RSUY_RS01335	hemagglutinin repeat-containing protein	1	369	FALSE	369
YO013	IIB	Chr	IS5	IS1021	F	320142	321362	1220	known	100	99	RSUY_RS01335	hemagglutinin repeat-containing protein	1	709	RSUY_RS01345	hypothetical protein	-1	268	FALSE	268
YO013	IIB	Chr	IS5	IS1021	R	343714	344925	1211	known	100	99	RSUY_RS01400	glycoside hydrolase family 5 protein	-1	148	RSUY_RS01410	hypothetical protein	1	25	FALSE	25
YO013	IIB	Chr	IS5	IS1021	R	360280	360324	44	novel*			RSUY_RS01475	FAD-dependent oxidoreductase	-1	512	RSUY_RS23265	hypothetical protein	-1	28	FALSE	28
YO013	IIB	Chr	IS5	IS1021	F	428724	429935	1211	known	100	99	RSUY_RS01765	DUF1835 domain-containing protein	-1	168	RSUY_RS01775	nuclear transport factor 2 family protein	1	48	FALSE	48
YO013	IIB	Chr	IS3	ISRso10	F	489061	490349	1288	known	90.606	100	RSUY_RS02045	5S ribosomal RNA	1	373	RSUY_RS02060	tRNA-Tyr	1	104	FALSE	104
YO013	IIB	Chr	IS5	IS1021	R	949012	950232	1220	known	100	99	RSUY_RS04210	patatin-like phospholipase family protein	1	0	RSUY_RS04225	MFS transporter	1	122	FALSE	0
YO013	IIB	Chr	IS5	IS1021	F	1051433	1052672	1239	known	100	97	RSUY_RS04715	nucleoside 2-deoxyribosyltransferase	1	34	RSUY_RS04725	acyl-CoA dehydrogenase family protein	1	116	FALSE	34
YO013	IIB	Chr	IS5	IS1021	F	1162750	1164015	1265	known	100	96	RSUY_RS24340	hypothetical protein	1	83	RSUY_RS05310	Type III effector protein (Skwp5)	-1	148	FALSE	83
YO013	IIB	Chr	IS5	IS1021	R	1203663	1204930	1267	known	100	95	RSUY_RS05465	histone deacetylase family protein	1	35	RSUY_RS05470	IS5 family transposase	-1	1082	FALSE	35
YO013	IIB	Chr	IS5	IS1021	R	1237591	1238889	1298	known	100	93	RSUY_RS23360	DUF3987 domain-containing protein	1	52	RSUY_RS05630	endonuclease	-1	44	FALSE	44
YO013	IIB	Chr	IS5	IS1021	R	1252859	1254118	1259	known	99.917	96	RSUY_RS05685	aminotransferase class I/II-fold pyridoxal phosphate-dependent enzyme	-1	32	RSUY_RS05695	DUF262 domain-containing protein	1	100	FALSE	32
YO013	IIB	Chr	IS5	IS1021	F	1257015	1258234	1219	known	100	99	RSUY_RS05710	LysR family transcriptional regulator	1	75	RSUY_RS24865	bifunctional DNA primase/polymerase	-1	135	FALSE	75
YO013	IIB	Chr	IS3	ISRso10	F	1260554	1261884	1330	known	90.613	99	RSUY_RS24870	hypothetical protein	1	60	RSUY_RS05735	S53 family peptidase	1	16	FALSE	16
YO013	IIB	Chr	IS5	IS1021	R	1437933	1439175	1242	known	100	97	RSUY_RS06530	xanthine dehydrogenase small subunit	-1	186	RSUY_RS06540	methionine ABC transporter ATP-binding protein	1	61	FALSE	61
YO013	IIB	Chr	IS3	ISRso10	F	2012938	2014224	1286	known	90.591	100	RSUY_RS09180	5S ribosomal RNA	1	373	RSUY_RS09190	IS3 family transposase	1	1210	FALSE	373
YO013	IIB	Chr	IS5	IS1021	R	2087341	2088550	1209	known	100	99	RSUY_RS24450	transposase	-1	303	RSUY_RS24455	hypothetical protein	1	320	FALSE	303
YO013	IIB	Chr	IS5	IS1021	F	2150506	2150953	447	novel*			RSUY_RS09810	hypothetical protein	-1	410	RSUY_RS24895	hypothetical protein	-1	3	FALSE	3
YO013	IIB	Chr	IS5	IS1021	R	2151232	2152472	1240	known	100	98	RSUY_RS24895	hypothetical protein	-1	39	RSUY_RS09820	ABC transporter ATP-binding protein	-1	783	FALSE	39
YO013	IIB	Chr	IS3	ISRso20	R	2296718	2298017	1299	known	100	99	RSUY_RS10435	hypothetical protein	1	32	RSUY_RS10450	tyrosine-type recombinase/integrase	1	5	FALSE	5
YO013	IIB	Chr	IS3	ISRso10	R	2300262	2301581	1319	known	90.653	99	RSUY_RS10460	hypothetical protein	1	298	RSUY_RS10475	IS5-like element IS1021 family transposase	1	107	FALSE	107
YO013	IIB	Chr	IS3	ISRso20	F	2305869	2307176	1307	known	100	98	RSUY_RS10490	hypothetical protein	-1	827	RSUY_RS10510	phage integrase SAM-like domain-containing protein	-1	27	FALSE	27
YO013	IIB	Chr	IS5	IS1021	F	2388891	2390172	1281	known	100	94	RSUY_RS10900	hypothetical protein	1	44	RSUY_RS23515	DUF3761 domain-containing protein	1	285	FALSE	44
YO013	IIB	Chr	IS5	IS1021	R	2392686	2393901	1215	known	100	99	RSUY_RS10920	hypothetical protein	1	240	RSUY_RS24470	hypothetical protein	-1	40	FALSE	40
YO013	IIB	Chr	IS5	IS1021	R	2427180	2428427	1247	known	100	97	RSUY_RS24475	SMI1/KNR4 family protein	-1	79	RSUY_RS11075	RHS repeat protein	-1	28	FALSE	28
YO013	IIB	Chr	IS5	IS1021	F	2514702	2515942	1240	known	100	98	RSUY_RS11490	urease subunit gamma	-1	5	RSUY_RS11500	urease accessory protein UreD	-1	23	FALSE	5
YO013	IIB	Chr	IS5	IS1021	F	2574229	2575475	1246	known	100	97	RSUY_RS11790	LysR family transcriptional regulator	-1	18	RSUY_RS11800	hypothetical protein	1	1	FALSE	1
YO013	IIB	Chr	IS5	IS1021	F	2707755	2708993	1238	known	100	98	RSUY_RS12395	fatty acid desaturase	-1	343	RSUY_RS12405	mechanosensitive ion channel	-1	10	FALSE	10
YO013	IIB	Chr	IS5	IS1021	F	2732965	2734199	1234	known	100	98	RSUY_RS23565	RHS repeat protein	-1	15	RSUY_RS12510	hypothetical protein	-1	599	FALSE	15
YO013	IIB	Chr	IS5	IS1021	F	2793772	2794981	1209	known	100	99	RSUY_RS12810	UDP-N-acetylmuramate dehydrogenase	1	29	RSUY_RS12820	proline dehydrogenase	-1	60	FALSE	29
YO013	IIB	Chr	IS5	IS1021	F	2805797	2806992	1195	known	100	100	RSUY_RS12855	Hsp70 family protein	1	106	RSUY_RS24520	integrase core domain-containing protein	1	141	FALSE	106
YO013	IIB	Chr	IS3	ISRso16	F	2807331	2807432	101	novel*			RSUY_RS24520	integrase core domain-containing protein	1	231	RSUY_RS24520	integrase core domain-containing protein	1	299	TRUE	0
YO013	IIB	Chr	IS5	IS1021	R	2809784	2811008	1224	known	100	99	RSUY_RS12875	hypothetical protein	-1	150	RSUY_RS12885	inclusion body family protein	1	705	FALSE	150
YO013	IIB	Chr	IS3	ISRso10	F	2816318	2817647	1329	known	90.512	99	RSUY_RS12910	hypothetical protein	-1	17	RSUY_RS24525	type III effector protein	-1	2	FALSE	2
YO013	IIB	Chr	IS110	ISBma3	F	3121654	3121832	178	novel*			RSUY_RS14385	TlpA family protein disulfide reductase	1	40	RSUY_RS14390	IS110 family transposase	1	54	FALSE	40
YO013	IIB	Chr	IS5	IS1021	R	3185944	3187201	1257	known	100	96	RSUY_RS14705	carbonate dehydratase	1	206	RSUY_RS14715	acetyl-CoA C-acetyltransferase	1	258	FALSE	206
YO013	IIB	Chr	IS3	ISRso10	R	3220506	3221831	1325	known	90.599	99	RSUY_RS14855	hypothetical protein	1	47	RSUY_RS14870	RTX toxin	1	2	FALSE	2
YO013	IIB	Chr	IS5	IS1021	F	3252611	3253848	1237	known	100	98	RSUY_RS14995	RNA polymerase sigma factor	-1	1031	RSUY_RS15005	IS5 family transposase	1	18	FALSE	18
YO013	IIB	Chr	IS5	IS1021	R	3266602	3266654	52	novel*			RSUY_RS15045	2-dehydropantoate 2-reductase	1	122	RSUY_RS15050	UbiA family prenyltransferase	1	91	FALSE	91
YO013	IIB	Chr	IS5	IS1021	R	3404930	3406165	1235	known	100	97	RSUY_RS15680	type III effector protein	-1	34	RSUY_RS15690	DNA topoisomerase (ATP-hydrolyzing) subunit B	-1	225	FALSE	34
YO013	IIB	MP	IS5	IS1021	F	108640	109867	1227	known	100	99	RSUY_RS16165	metallophosphatase family protein	-1	254	RSUY_RS16175	hypothetical protein	1	11	FALSE	11
YO013	IIB	MP	IS256	ISRso7	F	115065	116441	1376	known	92.947	98	RSUY_RS23660	IS5 family transposase	-1	277	RSUY_RS16190	RHS repeat protein	1	1085	FALSE	277
YO013	IIB	MP	IS5	IS1021	F	123439	124658	1219	known	100	99	RSUY_RS16200	hypothetical protein	1	593	RSUY_RS23665	IS5 family transposase	1	257	FALSE	257
YO013	IIB	MP	IS5	IS1021	F	153925	155143	1218	known	100	98	RSUY_RS16300	PhoPQ-activated pathogenicity-related family protein	-1	251	RSUY_RS16310	glycoside hydrolase family 5 protein	1	148	FALSE	148
YO013	IIB	MP	IS5	IS1021	R	177525	178726	1201	known	100	100	RSUY_RS16360	hypothetical protein	1	268	RSUY_RS16370	DUF4124 domain-containing protein	1	677	FALSE	268
YO013	IIB	MP	IS5	IS1021	F	195342	196581	1239	known	100	98	RSUY_RS16450	PaaI family thioesterase	-1	45	RSUY_RS16460	tetratricopeptide repeat protein	-1	150	FALSE	45
YO013	IIB	MP	IS5	IS1021	R	218516	219795	1279	known	100	95	RSUY_RS23690	calcium-binding protein	1	23	RSUY_RS16525	calcium-binding protein	1	52	FALSE	23
YO013	IIB	MP	IS5	IS1021	R	265014	266272	1258	known	100	96	RSUY_RS24605	hypothetical protein	-1	249	RSUY_RS16705	H-NS histone family protein	1	53	FALSE	53
YO013	IIB	MP	IS5	IS1021	F	352945	354192	1247	known	100	97	RSUY_RS17080	hypothetical protein	-1	560	RSUY_RS17090	RHS repeat protein	1	281	FALSE	281
YO013	IIB	MP	IS5	IS1021	R	360243	361471	1228	known	100	98	RSUY_RS23735	IS5 family transposase	-1	196	RSUY_RS17115	IS3-like element ISRso20 family transposase	1	22	FALSE	22
YO013	IIB	MP	IS3	ISRso20	F	361335	362574	1239	known	100	91	RSUY_RS17105	IS5-like element IS1021 family transposase	-1	30	RSUY_RS17120	metallophosphoesterase	1	506	FALSE	30
YO013	IIB	MP	IS5	ISRso18	F	381168	381319	151	novel*			RSUY_RS23745	IS5/IS1182 family transposase	-1	137	RSUY_RS17165	LysR family transcriptional regulator	1	417	FALSE	137
YO013	IIB	MP	IS5	IS1405	R	381168	381364	196	novel*			RSUY_RS23745	IS5/IS1182 family transposase	-1	137	RSUY_RS17165	LysR family transcriptional regulator	1	372	FALSE	137
YO013	IIB	MP	IS5	IS1021	F	383449	384639	1190	known	100	100	RSUY_RS17170	tautomerase family protein	1	286	RSUY_RS17180	IS5-like element IS1021 family transposase	-1	297	FALSE	286
YO013	IIB	MP	IS5	IS1021	R	384814	386023	1209	known	100	99	RSUY_RS17175	IS5-like element IS1021 family transposase	1	292	RSUY_RS17185	hypothetical protein	-1	128	FALSE	128
YO013	IIB	MP	IS5	IS1021	R	434079	435324	1245	known	100	97	RSUY_RS17340	ABC transporter substrate-binding protein	-1	884	RSUY_RS17350	sensor histidine kinase	-1	746	FALSE	746
YO013	IIB	MP	IS5	IS1021	R	525607	526861	1254	known	100	96	RSUY_RS25045	hypothetical protein	-1	70	RSUY_RS17685	FAD-containing oxidoreductase	1	228	FALSE	70
YO013	IIB	MP	IS5	IS1021	F	533325	534570	1245	known	100	97	RSUY_RS17710	hypothetical protein	-1	20	RSUY_RS23800	hypothetical protein	1	101	FALSE	20
YO013	IIB	MP	IS5	IS1021	F	644636	645896	1260	known	100	96	RSUY_RS18145	DUF3421 domain-containing protein	1	49	RSUY_RS18155	IS5-like element IS1021 family transposase	1	402	FALSE	49
YO013	IIB	MP	IS5	IS1421	F	648488	649065	577	novel*			RSUY_RS23835	DUF1311 domain-containing protein	1	18	RSUY_RS23840	IS5 family transposase	1	541	FALSE	18
YO013	IIB	MP	IS5	IS1021	F	657933	659257	1324	known	100	91	RSUY_RS24645	hypothetical protein	1	54	RSUY_RS24650	hypothetical protein	1	227	FALSE	54
YO013	IIB	MP	IS5	IS1021	F	704599	705907	1308	known	100	92	RSUY_RS18365	DUF3274 domain-containing protein	-1	25	RSUY_RS18375	DUF3274 domain-containing protein	-1	91	FALSE	25
YO013	IIB	MP	IS3	ISRso20	R	729978	731340	1362	known	100	94	RSUY_RS18450	M1 family metallopeptidase	-1	100	RSUY_RS24665	helix-turn-helix domain-containing protein	-1	165	FALSE	100
YO013	IIB	MP	IS21	ISRme4	R	731529	731678	149	novel*			RSUY_RS24665	helix-turn-helix domain-containing protein	-1	108	RSUY_RS24670	hypothetical protein	-1	82	FALSE	82
YO013	IIB	MP	IS5	IS1021	F	736683	737922	1239	known	100	97	RSUY_RS18485	type II secretion system F family protein	-1	67	RSUY_RS18495	type II secretion system major pseudopilin GspG	-1	31	FALSE	31
YO013	IIB	MP	IS5	IS1021	R	747517	748750	1233	known	100	98	RSUY_RS18540	RHS repeat protein	1	11	RSUY_RS18550	S8 family serine peptidase	-1	467	FALSE	11
YO013	IIB	MP	IS5	IS1021	F	759865	761105	1240	known	100	98	RSUY_RS18605	DUF1311 domain-containing protein	-1	43	RSUY_RS23870	hypothetical protein	-1	88	FALSE	43
YO013	IIB	MP	IS5	IS1021	R	928405	929654	1249	known	100	96	RSUY_RS24675	hypothetical protein	-1	101	RSUY_RS23905	hypothetical protein	-1	52	FALSE	52
YO013	IIB	MP	IS5	IS1021	F	931172	932376	1204	known	100	100	RSUY_RS19160	DUF1911 domain-containing protein	-1	138	RSUY_RS19170	hypothetical protein	-1	6	FALSE	6
YO013	IIB	MP	IS5	IS1021	F	957890	959141	1251	known	100	97	RSUY_RS24970	MFS transporter	1	25	RSUY_RS23915	hypothetical protein	1	31	FALSE	25
YO013	IIB	MP	IS5	IS1021	R	1100378	1101611	1233	known	100	97	RSUY_RS19810	DMT family transporter	-1	20	RSUY_RS19820	LysR family transcriptional regulator	1	59	FALSE	20
YO013	IIB	MP	IS5	IS1021	R	1153571	1154877	1306	known	100	93	RSUY_RS23965	IS5 family transposase	-1	105	RSUY_RS20040	tyrosine-type recombinase/integrase	1	437	FALSE	105
YO013	IIB	MP	IS5	IS1021	F	1316858	1318116	1258	known	100	96	RSUY_RS24000	hypothetical protein	-1	33	RSUY_RS20560	cupin domain-containing protein	-1	274	FALSE	33
YO013	IIB	MP	IS5	IS1021	R	1361706	1362927	1221	known	100	99	RSUY_RS20720	patatin-like phospholipase family protein	1	507	RSUY_RS20730	hypothetical protein	1	7	FALSE	7
YO013	IIB	MP	IS5	IS1021	F	1433126	1434330	1204	known	100	100	RSUY_RS20960	helix-turn-helix transcriptional regulator	1	130	RSUY_RS20970	GGDEF domain-containing phosphodiesterase	1	119	FALSE	119
YO013	IIB	MP	IS5	IS1021	F	1554470	1555696	1226	known	100	99	RSUY_RS21395	ankyrin repeat domain-containing protein	-1	497	RSUY_RS21405	ShlB/FhaC/HecB family hemolysin secretion/activation protein	-1	420	FALSE	420
YO013	IIB	MP	IS5	IS1021	F	1613892	1615152	1260	known	100	96	RSUY_RS21600	hypothetical protein	-1	73	RSUY_RS21610	hypothetical protein	1	317	FALSE	73
YO013	IIB	MP	IS5	IS1021	R	1649127	1650391	1264	known	99.917	96	RSUY_RS21735	hypothetical protein	-1	54	RSUY_RS21745	hypothetical protein	-1	143	FALSE	54
YO013	IIB	MP	IS5	IS1021	F	1658805	1660103	1298	known	100	93	RSUY_RS21770	hypothetical protein	1	6	RSUY_RS21780	hypothetical protein	1	20	FALSE	6
YO013	IIB	MP	IS5	IS1021	F	1670873	1672145	1272	known	100	95	RSUY_RS24780	hypothetical protein	-1	2528	RSUY_RS21835	GbsR/MarR family transcriptional regulator	1	1208	FALSE	1208
YO013	IIB	MP	IS5	IS1021	F	1710138	1711381	1243	known	100	97	RSUY_RS21995	hypothetical protein	-1	475	RSUY_RS24805	hypothetical protein	-1	79	FALSE	79
YO013	IIB	MP	IS5	IS1021	F	1755968	1757220	1252	known	100	96	RSUY_RS22165	LysR family transcriptional regulator	-1	153	RSUY_RS22175	MFS transporter	1	87	FALSE	87
YO013	IIB	MP	IS5	IS1021	R	1819965	1821207	1242	known	100	97	RSUY_RS22370	IS5 family transposase	-1	40	RSUY_RS22380	protein phosphatase CheZ	-1	128	FALSE	40
YO013	IIB	MP	IS3	ISRso20	R	1855000	1855340	340	novel*			RSUY_RS22520	cyclopropane fatty acyl phospholipid synthase	1	82	RSUY_RS22525	integrase core domain-containing protein	-1	280	FALSE	82
YO013	IIB	MP	IS5	IS1021	F	1864237	1865481	1244	known	100	97	RSUY_RS24175	IS5 family transposase	-1	117	RSUY_RS25020	hypothetical protein	-1	7	FALSE	7
YO013	IIB	MP	IS5	IS1021	R	1894981	1896201	1220	known	100	99	RSUY_RS22700	hypothetical protein	1	4	RSUY_RS22710	DNA sulfur modification protein DndB	-1	8	FALSE	4
YO013	IIB	MP	IS5	ISRso1	R	1921517	1921744	227	novel*			RSUY_RS22840	LysR family transcriptional regulator	1	10	RSUY_RS22845	hypothetical protein	1	276	FALSE	10
YO013	IIB	MP	IS5	IS1021	F	1931026	1932241	1215	known	100	99	RSUY_RS24235	IS5 family transposase	-1	149	RSUY_RS22875	DUF2235 domain-containing protein	1	28	FALSE	28
YO013	IIB	MP	IS5	IS1021	F	1940549	1941777	1228	known	100	98	RSUY_RS22915	hypothetical protein	-1	7	RSUY_RS22925	cyanase	-1	234	FALSE	7
YO014	IIA	Chr	IS701	ISRso17	R	1967925	1967980	55	novel*			B7R77_RS09250	LysR family transcriptional regulator	-1	24	B7R77_RS09255	short chain dehydrogenase	1	76	FALSE	24
YO014	IIA	MP	IS1182	ISBma2	F	1137855	1138059	204	novel*			B7R77_RS22540	transposase	1	202	B7R77_RS22545	phosphatase PAP2 family protein	-1	185	FALSE	185
YO014	IIA	MP	IS701	ISRso17	R	1465910	1465928	18	novel*			B7R77_RS23780	LLM class flavin-dependent oxidoreductase	-1	354	B7R77_RS23785	hypothetical protein	-1	75	FALSE	75
YO015	IIA	Chr	IS5	IS1021	F	28136	28148	12	novel?			B7R77_RS00195	LysM peptidoglycan-binding domain-containing protein	-1	153	B7R77_RS00195	LysM peptidoglycan-binding domain-containing protein	-1	900	TRUE	0
YO015	IIA	Chr	IS5	IS1420	R	64610	64613	3	novel?			B7R77_RS00355	integrase arm-type DNA-binding domain-containing protein	1	81	B7R77_RS00355	integrase arm-type DNA-binding domain-containing protein	1	501	TRUE	0
YO015	IIA	Chr	IS5	IS1420	R	64610	64829	219	novel?			B7R77_RS00355	integrase arm-type DNA-binding domain-containing protein	1	81	B7R77_RS00360	site-specific integrase	1	18	FALSE	18
YO015	IIA	Chr	IS5	IS1420	F	115394	115402	8	novel			B7R77_RS00570	glutathione S-transferase family protein	1	428	B7R77_RS00570	glutathione S-transferase family protein	1	639	TRUE	0
YO015	IIA	Chr	IS5	IS1021	R	1142498	1142504	6	novel?			B7R77_RS05520	5-(carboxyamino)imidazole ribonucleotide synthase	-1	18	B7R77_RS05525	5-(carboxyamino)imidazole ribonucleotide mutase	-1	5	FALSE	5
YO015	IIA	Chr	IS5	IS1420	R	1426210	1426222	-12	novel			B7R77_RS06810	sensor domain-containing diguanylate cyclase	1	364	B7R77_RS06810	sensor domain-containing diguanylate cyclase	1	2567	TRUE	0
YO015	IIA	Chr	IS5	IS1420	F	2028277	2028288	11	novel			B7R77_RS09475	glycine cleavage system aminomethyltransferase GcvT	-1	840	B7R77_RS09480	acyltransferase family protein	1	5	FALSE	5
YO015	IIA	Chr	IS5	IS1420	R	2223366	2223375	-9	novel			B7R77_RS10425	VOC family protein	-1	506	B7R77_RS10430	hypothetical protein	1	29	FALSE	29
YO015	IIA	Chr	IS5	IS1420	F	2335775	2335788	-13	novel			B7R77_RS10935	glucan biosynthesis protein	1	124	B7R77_RS10935	glucan biosynthesis protein	1	1497	TRUE	0
YO015	IIA	Chr	IS5	IS1021	R	2883730	2883734	-4	novel			B7R77_RS13490	DUF2167 domain-containing protein	-1	107	B7R77_RS13495	HutD family protein	1	100	FALSE	100
YO015	IIA	Chr	IS5	IS1021	R	3401592	3401595	3	novel?			B7R77_RS26200	hypothetical protein	1	71	B7R77_RS15835	fatty acid desaturase	1	33	FALSE	33
YO015	IIA	Chr	IS701	ISRso17	F	3410797	3410798	1	novel			B7R77_RS15890	enoyl-CoA hydratase	-1	210	B7R77_RS15890	enoyl-CoA hydratase	-1	571	TRUE	0
YO015	IIA	Chr	IS5	IS1021	F	3822971	3822975	4	novel?			B7R77_RS17955	LysM peptidoglycan-binding domain-containing protein	-1	157	B7R77_RS17955	LysM peptidoglycan-binding domain-containing protein	-1	888	TRUE	0
YO015	IIA	MP	IS5	IS1021	F	49573	49577	4	novel?			B7R77_RS26895	hypothetical protein	-1	571	B7R77_RS18290	spherulation-specific family 4 protein	1	262	FALSE	262
YO015	IIA	MP	IS5	IS1021	F	95957	95961	4	novel?			B7R77_RS18505	hypothetical protein	-1	385	B7R77_RS18510	type VI secretion system tip protein VgrG	1	172	FALSE	172
YO015	IIA	MP	IS5	IS1420	F	215194	215203	-9	novel			B7R77_RS18960	chorismate mutase	1	451	B7R77_RS26905	DUF5993 family protein	1	146	FALSE	146
YO015	IIA	MP	IS5	IS1420	R	269569	269575	6	novel			B7R77_RS19140	MarR family winged helix-turn-helix transcriptional regulator	-1	476	B7R77_RS19145	DUF3757 domain-containing protein	1	46	FALSE	46
YO015	IIA	MP	IS701	ISRso17	R	450304	450320	16	novel*			B7R77_RS19985	RNA polymerase sigma factor	1	163	B7R77_RS19990	TonB-dependent receptor	1	46	FALSE	46
YO015	IIA	MP	IS5	IS1420	F	589764	589785	21	novel*			B7R77_RS20535	glycoside hydrolase family 6 protein	-1	103	B7R77_RS20540	transposase	1	560	FALSE	103
YO015	IIA	MP	IS5	IS1420	R	590133	590148	15	novel*			B7R77_RS20535	glycoside hydrolase family 6 protein	-1	472	B7R77_RS20540	transposase	1	197	FALSE	197
YO015	IIA	MP	IS5	IS1021	F	720793	720794	1	novel?			B7R77_RS21095	indole-3-glycerol phosphate synthase TrpC	-1	28	B7R77_RS21095	indole-3-glycerol phosphate synthase TrpC	-1	780	TRUE	0
YO015	IIA	MP	IS5	IS1420	F	830689	830721	32	novel*			B7R77_RS21600	phosphoribulokinase	-1	15	B7R77_RS21605	hypothetical protein	1	64	FALSE	15
YO015	IIA	MP	IS5	IS1420	F	960134	960302	168	novel*			B7R77_RS22120	XRE family transcriptional regulator	1	454	B7R77_RS22125	amino acid adenylation domain-containing protein	1	445	FALSE	445
YO015	IIA	MP	IS1182	ISBma2	F	1137850	1138026	176	novel*			B7R77_RS22535	polysaccharide biosynthesis protein	1	117	B7R77_RS22540	transposase	1	175	FALSE	117
YO015	IIA	MP	IS5	IS1420	R	1263867	1263876	-9	novel			B7R77_RS22965	potassium transporter Kup	-1	234	B7R77_RS22970	cold-shock protein	1	110	FALSE	110
YO015	IIA	MP	IS5	IS1420	F	1286231	1286261	30	novel*			B7R77_RS23030	type III effector protein	-1	372	B7R77_RS23035	phosphoenolpyruvate--protein phosphotransferase	-1	190	FALSE	190
YO015	IIA	MP	IS5	IS1420	F	1526851	1526857	-6	novel			B7R77_RS24090	DUF4178 domain-containing protein	-1	528	B7R77_RS24090	DUF4178 domain-containing protein	-1	927	TRUE	0
YO015	IIA	MP	IS5	IS1420	R	1557759	1557775	16	novel*			B7R77_RS24210	glycine zipper 2TM domain-containing protein	1	342	B7R77_RS24215	YfiM family protein	1	67	FALSE	67
YO015	IIA	MP	IS5	IS1420	F	1558440	1558449	9	novel			B7R77_RS24215	YfiM family protein	1	226	B7R77_RS24220	type III effector protein	1	281	FALSE	226
YO015	IIA	MP	IS5	IS1021	F	1804833	1804839	-6	novel			B7R77_RS25285	catalase	-1	52	B7R77_RS25290	type III effector protein	1	543	FALSE	52
YO015	IIA	MP	IS5	IS1021	R	1851446	1851450	4	novel?			B7R77_RS25475	LysR family transcriptional regulator	1	210	B7R77_RS25480	MFS transporter	1	110	FALSE	110
YO016	IIA	Chr	IS5	IS1021	F	28136	28140	4	novel?			B7R77_RS00195	LysM peptidoglycan-binding domain-containing protein	-1	153	B7R77_RS00195	LysM peptidoglycan-binding domain-containing protein	-1	892	TRUE	0
YO016	IIA	Chr	IS5	IS1420	R	64610	64653	43	novel*			B7R77_RS00355	integrase arm-type DNA-binding domain-containing protein	1	81	B7R77_RS00355	integrase arm-type DNA-binding domain-containing protein	1	541	TRUE	0
YO016	IIA	Chr	IS5	IS1420	F	115381	115402	21	novel*			B7R77_RS00570	glutathione S-transferase family protein	1	441	B7R77_RS00570	glutathione S-transferase family protein	1	639	TRUE	0
YO016	IIA	Chr	IS5	IS1021	R	1142498	1142504	6	novel?			B7R77_RS05520	5-(carboxyamino)imidazole ribonucleotide synthase	-1	18	B7R77_RS05525	5-(carboxyamino)imidazole ribonucleotide mutase	-1	5	FALSE	5
YO016	IIA	Chr	IS5	IS1420	R	1426222	1426224	2	novel			B7R77_RS06810	sensor domain-containing diguanylate cyclase	1	352	B7R77_RS06810	sensor domain-containing diguanylate cyclase	1	2569	TRUE	0
YO016	IIA	Chr	IS5	IS1420	F	2028277	2028281	4	novel			B7R77_RS09475	glycine cleavage system aminomethyltransferase GcvT	-1	840	B7R77_RS09480	acyltransferase family protein	1	12	FALSE	12
YO016	IIA	Chr	IS5	IS1420	R	2223366	2223372	-6	novel			B7R77_RS10425	VOC family protein	-1	506	B7R77_RS10430	hypothetical protein	1	32	FALSE	32
YO016	IIA	Chr	IS5	IS1420	F	2335736	2335812	76	novel*			B7R77_RS10935	glucan biosynthesis protein	1	163	B7R77_RS10935	glucan biosynthesis protein	1	1521	TRUE	0
YO016	IIA	Chr	IS5	IS1021	R	2883730	2883734	4	novel?			B7R77_RS13490	DUF2167 domain-containing protein	-1	107	B7R77_RS13495	HutD family protein	1	100	FALSE	100
YO016	IIA	Chr	IS5	IS1021	R	3401557	3401592	35	novel?			B7R77_RS26200	hypothetical protein	1	36	B7R77_RS15835	fatty acid desaturase	1	36	FALSE	36
YO016	IIA	Chr	IS701	ISRso17	F	3410776	3410804	28	novel*			B7R77_RS15890	enoyl-CoA hydratase	-1	231	B7R77_RS15890	enoyl-CoA hydratase	-1	577	TRUE	0
YO016	IIA	Chr	IS5	IS1021	F	3822971	3822975	4	novel?			B7R77_RS17955	LysM peptidoglycan-binding domain-containing protein	-1	157	B7R77_RS17955	LysM peptidoglycan-binding domain-containing protein	-1	888	TRUE	0
YO016	IIA	MP	IS5	IS1420	F	215148	215194	46	novel*			B7R77_RS18960	chorismate mutase	1	405	B7R77_RS26905	DUF5993 family protein	1	155	FALSE	155
YO016	IIA	MP	IS5	IS1420	R	269560	269562	-2	novel			B7R77_RS19140	MarR family winged helix-turn-helix transcriptional regulator	-1	467	B7R77_RS19145	DUF3757 domain-containing protein	1	59	FALSE	59
YO016	IIA	MP	IS701	ISRso17	R	450304	450348	44	novel*			B7R77_RS19985	RNA polymerase sigma factor	1	163	B7R77_RS19990	TonB-dependent receptor	1	18	FALSE	18
YO016	IIA	MP	IS5	IS1420	F	589730	589790	60	novel*			B7R77_RS20535	glycoside hydrolase family 6 protein	-1	69	B7R77_RS20540	transposase	1	555	FALSE	69
YO016	IIA	MP	IS5	IS1420	R	590138	590230	92	novel*			B7R77_RS20535	glycoside hydrolase family 6 protein	-1	477	B7R77_RS20540	transposase	1	115	FALSE	115
YO016	IIA	MP	IS5	IS1420	F	830698	830727	29	novel*			B7R77_RS21600	phosphoribulokinase	-1	24	B7R77_RS21605	hypothetical protein	1	58	FALSE	24
YO016	IIA	MP	IS5	IS1420	F	960190	960214	24	novel*			B7R77_RS22120	XRE family transcriptional regulator	1	510	B7R77_RS22125	amino acid adenylation domain-containing protein	1	533	FALSE	510
YO016	IIA	MP	IS1182	ISBma2	F	1137804	1138098	294	novel*			B7R77_RS22535	polysaccharide biosynthesis protein	1	71	B7R77_RS22545	phosphatase PAP2 family protein	-1	146	FALSE	71
YO016	IIA	MP	IS5	IS1420	R	1263868	1263948	80	novel*			B7R77_RS22965	potassium transporter Kup	-1	235	B7R77_RS22970	cold-shock protein	1	38	FALSE	38
YO016	IIA	MP	IS5	IS1420	F	1286241	1286296	55	novel?			B7R77_RS23030	type III effector protein	-1	382	B7R77_RS23035	phosphoenolpyruvate--protein phosphotransferase	-1	155	FALSE	155
YO016	IIA	MP	IS5	IS1420	F	1526854	1526857	3	novel			B7R77_RS24090	DUF4178 domain-containing protein	-1	525	B7R77_RS24090	DUF4178 domain-containing protein	-1	927	TRUE	0
YO016	IIA	MP	IS5	IS1420	R	1557751	1557781	30	novel*			B7R77_RS24210	glycine zipper 2TM domain-containing protein	1	334	B7R77_RS24215	YfiM family protein	1	61	FALSE	61
YO016	IIA	MP	IS5	IS1420	F	1558431	1558440	-9	novel			B7R77_RS24215	YfiM family protein	1	217	B7R77_RS24220	type III effector protein	1	290	FALSE	217
YO017	IIB	Chr	IS5	IS1021	F	50500	51762	1262	known	100	96	RSUY_RS23215	type III effector protein	1	53	RSUY_RS00240	recombinase family protein	1	1331	FALSE	53
YO017	IIB	Chr	IS5	IS1021	R	57440	58736	1296	known	100	93	RSUY_RS24245	hypothetical protein	1	64	RSUY_RS00265	high-potential iron-sulfur protein	1	203	FALSE	64
YO017	IIB	Chr	IS5	IS1021	R	64625	65871	1246	known	100	97	RSUY_RS00290	M20/M25/M40 family metallo-hydrolase	-1	14	RSUY_RS00300	hypothetical protein	-1	25	FALSE	14
YO017	IIB	Chr	IS5	IS1021	R	72595	73231	636	novel*			RSUY_RS00320	IS5 family transposase	-1	22	RSUY_RS23225	MFS transporter	1	387	FALSE	22
YO017	IIB	Chr	IS5	IS1021	R	74856	76121	1265	known	100	96	RSUY_RS00330	hypothetical protein	-1	464	RSUY_RS24250	carboxypeptidase-like regulatory domain-containing protein	-1	90	FALSE	90
YO017	IIB	Chr	IS5	IS1021	F	269469	270735	1266	known	100	95	RSUY_RS01195	tRNA-Ala	1	248	RSUY_RS01205	SAM-dependent methyltransferase	-1	94	FALSE	94
YO017	IIB	Chr	IS5	IS1021	R	305834	307070	1236	known	100	98	RSUY_RS23260	RHS repeat-associated core domain-containing protein	-1	7	RSUY_RS01325	LysR family transcriptional regulator	-1	45	FALSE	7
YO017	IIB	Chr	IS5	IS1021	F	308618	309831	1213	known	100	99	RSUY_RS01325	LysR family transcriptional regulator	-1	579	RSUY_RS01335	hemagglutinin repeat-containing protein	1	392	FALSE	392
YO017	IIB	Chr	IS5	IS1021	F	320098	321369	1271	known	100	95	RSUY_RS01335	hemagglutinin repeat-containing protein	1	665	RSUY_RS01345	hypothetical protein	-1	261	FALSE	261
YO017	IIB	Chr	IS5	IS1021	R	343710	344934	1224	known	100	98	RSUY_RS01400	glycoside hydrolase family 5 protein	-1	144	RSUY_RS01410	hypothetical protein	1	34	FALSE	34
YO017	IIB	Chr	IS5	IS1021	F	428724	429961	1237	known	100	98	RSUY_RS01765	DUF1835 domain-containing protein	-1	168	RSUY_RS01775	nuclear transport factor 2 family protein	1	22	FALSE	22
YO017	IIB	Chr	IS3	ISRso10	F	489053	490379	1326	known	90.634	99	RSUY_RS02045	5S ribosomal RNA	1	365	RSUY_RS02060	tRNA-Tyr	1	74	FALSE	74
YO017	IIB	Chr	IS5	IS1021	R	948961	950221	1260	known	100	96	RSUY_RS04210	patatin-like phospholipase family protein	1	51	RSUY_RS04225	MFS transporter	1	133	FALSE	51
YO017	IIB	Chr	IS5	IS1021	F	1051424	1052698	1274	known	100	95	RSUY_RS04715	nucleoside 2-deoxyribosyltransferase	1	43	RSUY_RS04725	acyl-CoA dehydrogenase family protein	1	90	FALSE	43
YO017	IIB	Chr	IS5	IS1021	F	1162755	1163993	1238	known	100	98	RSUY_RS24340	hypothetical protein	1	78	RSUY_RS05310	Type III effector protein (Skwp5)	-1	170	FALSE	78
YO017	IIB	Chr	IS5	IS1021	R	1203713	1204931	1218	known	100	99	RSUY_RS05465	histone deacetylase family protein	1	85	RSUY_RS05470	IS5 family transposase	-1	1083	FALSE	85
YO017	IIB	Chr	IS5	IS1021	R	1252893	1254131	1238	known	99.917	98	RSUY_RS05685	aminotransferase class I/II-fold pyridoxal phosphate-dependent enzyme	-1	2	RSUY_RS05695	DUF262 domain-containing protein	1	87	FALSE	2
YO017	IIB	Chr	IS5	IS1021	F	1256984	1258250	1266	known	100	95	RSUY_RS05710	LysR family transcriptional regulator	1	106	RSUY_RS24865	bifunctional DNA primase/polymerase	-1	119	FALSE	106
YO017	IIB	Chr	IS3	ISRso10	F	1260543	1261903	1360	known	90.583	98	RSUY_RS24870	hypothetical protein	1	71	RSUY_RS05735	S53 family peptidase	1	3	FALSE	3
YO017	IIB	Chr	IS5	IS1021	R	1437933	1439206	1273	known	100	95	RSUY_RS06530	xanthine dehydrogenase small subunit	-1	186	RSUY_RS06540	methionine ABC transporter ATP-binding protein	1	30	FALSE	30
YO017	IIB	Chr	IS3	ISRso10	F	2012926	2014275	1349	known	90.602	99	RSUY_RS09180	5S ribosomal RNA	1	361	RSUY_RS09195	pca operon transcription factor PcaQ	-1	290	FALSE	290
YO017	IIB	Chr	IS5	IS1021	F	2089056	2090306	1250	known	100	97	RSUY_RS24455	hypothetical protein	1	81	RSUY_RS09540	glycoside hydrolase family 28 protein	1	186	FALSE	81
YO017	IIB	Chr	IS5	IS1021	F	2150476	2151018	542	novel*			RSUY_RS09810	hypothetical protein	-1	440	RSUY_RS24895	hypothetical protein	-1	62	FALSE	62
YO017	IIB	Chr	IS5	IS1021	R	2151244	2152501	1257	known	100	95	RSUY_RS24895	hypothetical protein	-1	51	RSUY_RS09820	ABC transporter ATP-binding protein	-1	754	FALSE	51
YO017	IIB	Chr	IS3	ISRso20	R	2296670	2298017	1347	known	100	96	RSUY_RS10435	hypothetical protein	1	80	RSUY_RS10450	tyrosine-type recombinase/integrase	1	5	FALSE	5
YO017	IIB	Chr	IS3	ISRso10	R	2300232	2301557	1325	known?	90.618	99	RSUY_RS10460	hypothetical protein	1	268	RSUY_RS10475	IS5-like element IS1021 family transposase	1	131	FALSE	131
YO017	IIB	Chr	IS3	ISRso20	F	2305842	2307206	1364	known	100	94	RSUY_RS10490	hypothetical protein	-1	800	RSUY_RS10510	phage integrase SAM-like domain-containing protein	-1	57	FALSE	57
YO017	IIB	Chr	IS5	IS1021	F	2388919	2390133	1214	known	100	99	RSUY_RS10900	hypothetical protein	1	16	RSUY_RS23515	DUF3761 domain-containing protein	1	324	FALSE	16
YO017	IIB	Chr	IS5	IS1021	R	2392664	2393927	1263	known	100	96	RSUY_RS10920	hypothetical protein	1	218	RSUY_RS24470	hypothetical protein	-1	14	FALSE	14
YO017	IIB	Chr	IS5	IS1021	R	2427170	2428427	1257	known	100	96	RSUY_RS24475	SMI1/KNR4 family protein	-1	69	RSUY_RS11075	RHS repeat protein	-1	28	FALSE	28
YO017	IIB	Chr	IS5	IS1021	F	2514682	2515943	1261	known	100	96	RSUY_RS11490	urease subunit gamma	-1	25	RSUY_RS11500	urease accessory protein UreD	-1	22	FALSE	22
YO017	IIB	Chr	IS5	IS1021	F	2574153	2575475	1322	known	100	91	RSUY_RS11790	LysR family transcriptional regulator	-1	58	RSUY_RS11800	hypothetical protein	1	1	FALSE	1
YO017	IIB	Chr	IS5	IS1021	F	2707755	2708990	1235	known	100	98	RSUY_RS12395	fatty acid desaturase	-1	343	RSUY_RS12405	mechanosensitive ion channel	-1	13	FALSE	13
YO017	IIB	Chr	IS5	IS1021	F	2732922	2734214	1292	known	100	94	RSUY_RS23565	RHS repeat protein	-1	58	RSUY_RS12510	hypothetical protein	-1	584	FALSE	58
YO017	IIB	Chr	IS5	IS1021	R	2735925	2735953	28	novel*			RSUY_RS24510	hypothetical protein	-1	8	RSUY_RS12515	NADP-dependent isocitrate dehydrogenase	-1	368	FALSE	8
YO017	IIB	Chr	IS5	IS1021	F	2793748	2795022	1274	known	100	95	RSUY_RS12810	UDP-N-acetylmuramate dehydrogenase	1	5	RSUY_RS12820	proline dehydrogenase	-1	101	FALSE	5
YO017	IIB	Chr	IS5	IS1021	F	2805797	2807041	1244	known	100	97	RSUY_RS12855	Hsp70 family protein	1	106	RSUY_RS24520	integrase core domain-containing protein	1	92	FALSE	92
YO017	IIB	Chr	IS3	ISRso16	F	2807284	2807415	131	novel*			RSUY_RS24520	integrase core domain-containing protein	1	278	RSUY_RS24520	integrase core domain-containing protein	1	282	TRUE	0
YO017	IIB	Chr	IS5	IS1021	R	2809784	2811025	1241	known	100	97	RSUY_RS12875	hypothetical protein	-1	150	RSUY_RS12885	inclusion body family protein	1	688	FALSE	150
YO017	IIB	Chr	IS3	ISRso10	F	2816335	2817720	1385	known	90.62	95	RSUY_RS12910	hypothetical protein	-1	34	RSUY_RS24525	type III effector protein	-1	71	FALSE	34
YO017	IIB	Chr	IS110	ISBma3	F	3121660	3121872	212	novel*			RSUY_RS14385	TlpA family protein disulfide reductase	1	46	RSUY_RS14390	IS110 family transposase	1	14	FALSE	14
YO017	IIB	Chr	IS3	ISRso10	R	3220495	3221807	1312	known	90.611	99	RSUY_RS14855	hypothetical protein	1	58	RSUY_RS14870	RTX toxin	1	26	FALSE	26
YO017	IIB	Chr	IS5	IS1021	R	3404927	3406193	1266	known	100	95	RSUY_RS15680	type III effector protein	-1	37	RSUY_RS15690	DNA topoisomerase (ATP-hydrolyzing) subunit B	-1	197	FALSE	37
YO017	IIB	MP	IS5	IS1021	F	108623	109902	1279	known	100	95	RSUY_RS16165	metallophosphatase family protein	-1	237	RSUY_RS16175	hypothetical protein	1	24	FALSE	24
YO017	IIB	MP	IS256	ISRso7	F	115052	116456	1404	known	92.947	96	RSUY_RS23660	IS5 family transposase	-1	264	RSUY_RS16190	RHS repeat protein	1	1070	FALSE	264
YO017	IIB	MP	IS5	IS1021	F	153902	155151	1249	known	100	97	RSUY_RS16300	PhoPQ-activated pathogenicity-related family protein	-1	228	RSUY_RS16310	glycoside hydrolase family 5 protein	1	140	FALSE	140
YO017	IIB	MP	IS5	IS1021	R	177518	178726	1208	known	100	99	RSUY_RS16360	hypothetical protein	1	261	RSUY_RS16370	DUF4124 domain-containing protein	1	677	FALSE	261
YO017	IIB	MP	IS5	IS1021	F	195342	196581	1239	known	100	98	RSUY_RS16450	PaaI family thioesterase	-1	45	RSUY_RS16460	tetratricopeptide repeat protein	-1	150	FALSE	45
YO017	IIB	MP	IS5	IS1021	R	218501	219795	1294	known	100	93	RSUY_RS23690	calcium-binding protein	1	38	RSUY_RS16525	calcium-binding protein	1	52	FALSE	38
YO017	IIB	MP	IS5	IS1021	F	352945	354192	1247	known	100	97	RSUY_RS17080	hypothetical protein	-1	560	RSUY_RS17090	RHS repeat protein	1	281	FALSE	281
YO017	IIB	MP	IS5	IS1021	R	360236	361452	1216	known	100	99	RSUY_RS23735	IS5 family transposase	-1	189	RSUY_RS17115	IS3-like element ISRso20 family transposase	1	3	FALSE	3
YO017	IIB	MP	IS3	ISRso20	F	361466	362579	1113	novel*			RSUY_RS17115	IS3-like element ISRso20 family transposase	1	1068	RSUY_RS17120	metallophosphoesterase	1	501	FALSE	501
YO017	IIB	MP	IS5	ISRso18	F	381168	381317	149	novel*			RSUY_RS23745	IS5/IS1182 family transposase	-1	137	RSUY_RS17165	LysR family transcriptional regulator	1	419	FALSE	137
YO017	IIB	MP	IS5	IS1405	R	381183	381373	190	novel*			RSUY_RS23745	IS5/IS1182 family transposase	-1	122	RSUY_RS17165	LysR family transcriptional regulator	1	363	FALSE	122
YO017	IIB	MP	IS5	IS1021	F	383404	384653	1249	known	100	96	RSUY_RS17170	tautomerase family protein	1	241	RSUY_RS17180	IS5-like element IS1021 family transposase	-1	283	FALSE	241
YO017	IIB	MP	IS5	IS1021	R	384805	386028	1223	known	100	99	RSUY_RS17175	IS5-like element IS1021 family transposase	1	283	RSUY_RS17185	hypothetical protein	-1	123	FALSE	123
YO017	IIB	MP	IS5	IS1021	R	434053	435337	1284	known	100	94	RSUY_RS17340	ABC transporter substrate-binding protein	-1	858	RSUY_RS17350	sensor histidine kinase	-1	733	FALSE	733
YO017	IIB	MP	IS5	IS1021	R	525632	526890	1258	known	100	96	RSUY_RS25045	hypothetical protein	-1	95	RSUY_RS17685	FAD-containing oxidoreductase	1	199	FALSE	95
YO017	IIB	MP	IS5	IS1021	F	533318	534555	1237	known	100	97	RSUY_RS17710	hypothetical protein	-1	13	RSUY_RS23800	hypothetical protein	1	116	FALSE	13
YO017	IIB	MP	IS5	IS1021	F	644647	645905	1258	known	100	96	RSUY_RS18145	DUF3421 domain-containing protein	1	38	RSUY_RS18155	IS5-like element IS1021 family transposase	1	393	FALSE	38
YO017	IIB	MP	IS5	IS1421	F	648490	649097	607	novel*			RSUY_RS23835	DUF1311 domain-containing protein	1	20	RSUY_RS23840	IS5 family transposase	1	573	FALSE	20
YO017	IIB	MP	IS5	IS1021	F	657955	659235	1280	known	100	94	RSUY_RS24645	hypothetical protein	1	76	RSUY_RS24650	hypothetical protein	1	249	FALSE	76
YO017	IIB	MP	IS3	ISRso20	R	730002	731331	1329	known	100	97	RSUY_RS18450	M1 family metallopeptidase	-1	124	RSUY_RS24665	helix-turn-helix domain-containing protein	-1	174	FALSE	124
YO017	IIB	MP	IS21	ISRme4	R	731539	731666	127	novel*			RSUY_RS24665	helix-turn-helix domain-containing protein	-1	98	RSUY_RS24670	hypothetical protein	-1	94	FALSE	94
YO017	IIB	MP	IS5	IS1021	F	736705	737932	1227	known	100	99	RSUY_RS18485	type II secretion system F family protein	-1	45	RSUY_RS18495	type II secretion system major pseudopilin GspG	-1	21	FALSE	21
YO017	IIB	MP	IS5	IS1021	R	747517	748843	1326	known	100	91	RSUY_RS18540	RHS repeat protein	1	11	RSUY_RS18550	S8 family serine peptidase	-1	374	FALSE	11
YO017	IIB	MP	IS5	IS1021	F	759841	761090	1249	known	100	97	RSUY_RS18605	DUF1311 domain-containing protein	-1	19	RSUY_RS23870	hypothetical protein	-1	73	FALSE	19
YO017	IIB	MP	IS5	IS1021	R	928389	929658	1269	known	100	95	RSUY_RS24675	hypothetical protein	-1	85	RSUY_RS23905	hypothetical protein	-1	56	FALSE	56
YO017	IIB	MP	IS5	IS1021	R	1100381	1101658	1277	known	100	95	RSUY_RS19810	DMT family transporter	-1	23	RSUY_RS19820	LysR family transcriptional regulator	1	12	FALSE	12
YO017	IIB	MP	IS5	IS1021	R	1153582	1154794	1212	known	100	99	RSUY_RS23965	IS5 family transposase	-1	116	RSUY_RS20040	tyrosine-type recombinase/integrase	1	520	FALSE	116
YO017	IIB	MP	IS5	IS1021	F	1316819	1318143	1324	known	100	91	RSUY_RS24000	hypothetical protein	-1	72	RSUY_RS20560	cupin domain-containing protein	-1	247	FALSE	72
YO017	IIB	MP	IS5	IS1021	R	1361706	1362931	1225	known	100	99	RSUY_RS20720	patatin-like phospholipase family protein	1	507	RSUY_RS20730	hypothetical protein	1	11	FALSE	11
YO017	IIB	MP	IS5	IS1021	R	1388914	1390234	1320	known	100	92	RSUY_RS24020	hypothetical protein	-1	119	RSUY_RS24740	hypothetical protein	-1	9	FALSE	9
YO017	IIB	MP	IS5	IS1021	F	1433062	1434354	1292	known	100	94	RSUY_RS20960	helix-turn-helix transcriptional regulator	1	66	RSUY_RS20970	GGDEF domain-containing phosphodiesterase	1	95	FALSE	66
YO017	IIB	MP	IS5	IS1021	F	1554453	1555717	1264	known	100	96	RSUY_RS21395	ankyrin repeat domain-containing protein	-1	480	RSUY_RS21405	ShlB/FhaC/HecB family hemolysin secretion/activation protein	-1	399	FALSE	399
YO017	IIB	MP	IS5	IS1021	F	1613925	1615139	1214	known	100	99	RSUY_RS21600	hypothetical protein	-1	106	RSUY_RS21610	hypothetical protein	1	330	FALSE	106
YO017	IIB	MP	IS5	IS1021	R	1649086	1650349	1263	known	99.917	96	RSUY_RS21735	hypothetical protein	-1	13	RSUY_RS21745	hypothetical protein	-1	185	FALSE	13
YO017	IIB	MP	IS5	IS1021	F	1658771	1660017	1246	known	100	97	RSUY_RS21770	hypothetical protein	1	40	RSUY_RS21780	hypothetical protein	1	66	FALSE	40
YO017	IIB	MP	IS5	IS1021	F	1670873	1672145	1272	known	100	95	RSUY_RS24780	hypothetical protein	-1	2528	RSUY_RS21835	GbsR/MarR family transcriptional regulator	1	1208	FALSE	1208
YO017	IIB	MP	IS5	IS1021	F	1710084	1711409	1325	known	100	91	RSUY_RS21995	hypothetical protein	-1	421	RSUY_RS24805	hypothetical protein	-1	107	FALSE	107
YO017	IIB	MP	IS5	IS1021	F	1755973	1757220	1247	known	100	96	RSUY_RS22165	LysR family transcriptional regulator	-1	158	RSUY_RS22175	MFS transporter	1	87	FALSE	87
YO017	IIB	MP	IS5	IS1021	R	1819960	1821210	1250	known	100	97	RSUY_RS22370	IS5 family transposase	-1	35	RSUY_RS22380	protein phosphatase CheZ	-1	125	FALSE	35
YO017	IIB	MP	IS3	ISRso20	R	1854977	1855336	359	novel*			RSUY_RS22520	cyclopropane fatty acyl phospholipid synthase	1	105	RSUY_RS22525	integrase core domain-containing protein	-1	276	FALSE	105
YO017	IIB	MP	IS5	IS1021	F	1864237	1865486	1249	known	100	97	RSUY_RS24175	IS5 family transposase	-1	117	RSUY_RS25020	hypothetical protein	-1	2	FALSE	2
YO017	IIB	MP	IS5	IS1421	R	1878660	1879171	511	novel*			RSUY_RS22600	type II toxin-antitoxin system VapC family toxin	1	435	RSUY_RS24190	IS5 family transposase	-1	488	FALSE	435
YO017	IIB	MP	IS5	IS1021	R	1894938	1896201	1263	known	100	95	RSUY_RS22700	hypothetical protein	1	47	RSUY_RS22710	DNA sulfur modification protein DndB	-1	8	FALSE	8
YO017	IIB	MP	IS5	ISRso1	R	1921550	1921760	210	novel*			RSUY_RS24220	transposase	-1	168	RSUY_RS22845	hypothetical protein	1	260	FALSE	168
YO017	IIB	MP	IS5	IS1021	F	1930972	1932245	1273	known	100	95	RSUY_RS24235	IS5 family transposase	-1	95	RSUY_RS22875	DUF2235 domain-containing protein	1	24	FALSE	24
YO017	IIB	MP	IS5	IS1021	F	1940521	1941773	1252	known	100	97	RSUY_RS22915	hypothetical protein	-1	21	RSUY_RS22925	cyanase	-1	238	FALSE	21
YO018	I	Chr	IS5	ISRso1	F	231872	232750	878	known	99.658	100	RS_RS01025	MFS transporter	1	546	RS_RS01035	DoxX family protein	-1	285	FALSE	285
YO018	I	Chr	IS256	ISRso7	F	282781	284123	1342	known	100	99	RS_RS25285	hypothetical protein	-1	653	RS_RS01240	PhzF family phenazine biosynthesis protein	1	141	FALSE	141
YO018	I	Chr	IS3	ISRso16	F	451250	451886	636	novel*			RS_RS02090	single-stranded DNA-binding protein	1	114	RS_RS25305	transposase	1	267	FALSE	114
YO018	I	Chr	IS5	IS1421	R	662907	663140	233	novel*			RS_RS03085	LysR family transcriptional regulator	1	25	RS_RS03090	nuclear transport factor 2 family protein	-1	65	FALSE	25
YO018	I	Chr	IS3	ISRso16	F	671037	671169	132	novel*			RS_RS26555	transposase	-1	40	RS_RS03135	zinc-dependent alcohol dehydrogenase family protein	-1	47	FALSE	40
YO018	I	Chr	IS5	ISRso9	F	883200	884717	1517	known	100	98	RS_RS04200	DUF6362 family protein	1	430	RS_RS04210	site-specific DNA-methyltransferase	1	22	FALSE	22
YO018	I	Chr	IS5	ISRso1	R	1059498	1060404	906	known	92.986	98	RS_RS04990	polyhydroxyalkanoate depolymerase	-1	215	RS_RS05000	aspartate/tyrosine/aromatic aminotransferase	-1	20	FALSE	20
YO018	I	Chr	IS3	ISRso10	F	1538759	1540128	1369	known	100	98	RS_RS07215	hypothetical protein	1	66	RS_RS26580	IS3 family transposase	-1	59	FALSE	59
YO018	I	Chr	IS3	ISRso11	F	1540167	1541624	1457	known	100	99	RS_RS07225	IS3-like element ISRso10 family transposase	1	76	RS_RS07245	IS3-like element ISRso12 family transposase	1	193	FALSE	76
YO018	I	Chr	IS3	ISRso12	F	1541685	1542992	1307	known	100	94	RS_RS26580	IS3 family transposase	-1	131	RS_RS07250	pca operon transcription factor PcaQ	-1	98	FALSE	98
YO018	I	Chr	IS4	ISRso13	F	1589410	1590971	1561	known	100	94	RS_RS07460	hypothetical protein	-1	262	RS_RS26710	hypothetical protein	1	190	FALSE	190
YO018	I	Chr	IS3	ISRso14	F	1596899	1598225	1326	known	100	93	RS_RS07495	hypothetical protein	-1	1008	RS_RS27125	DUF4102 domain-containing protein	1	7	FALSE	7
YO018	I	Chr	IS5	ISRso1	R	1598840	1599017	177	novel*			RS_RS27125	DUF4102 domain-containing protein	1	274	RS_RS26715	hypothetical protein	1	318	FALSE	274
YO018	I	Chr	IS5	IS1421	R	1792196	1793125	929	known	100	93	RS_RS08415	hypothetical protein	-1	35	RS_RS26735	hypothetical protein	-1	97	FALSE	35
YO018	I	Chr	IS5	ISRso18	F	1820135	1821368	1233	known	100	95	RS_RS08610	lysis protein	1	126	RS_RS26740	hypothetical protein	-1	64	FALSE	64
YO018	I	Chr	IS3	ISRso10	R	2001494	2002873	1379	known	100	97	RS_RS09225	indolepyruvate ferredoxin oxidoreductase subunit alpha	-1	17	RS_RS09240	AraC family transcriptional regulator	1	460	FALSE	17
YO018	I	Chr	IS3	ISRso20	R	2038888	2039062	174	novel*			RS_RS09365	efflux transporter outer membrane subunit	-1	633	RS_RS26760	hypothetical protein	-1	34	FALSE	34
YO018	I	Chr	IS4	ISRso13	R	2047822	2049305	1483	known	100	99	RS_RS09405	DUF934 domain-containing protein	1	56	RS_RS09415	DUF3631 domain-containing protein	-1	15	FALSE	15
YO018	I	Chr	IS3	ISRso10	R	2530426	2531602	1176	novel*			RS_RS11690	hypothetical protein	-1	20	RS_RS11705	IS21-like element ISRso6 family transposase	1	74	FALSE	20
YO018	I	Chr	IS3	ISRso10	R	2533613	2533879	266	novel*			RS_RS11710	IS21-like element ISRso6 family helper ATPase IstB	1	51	RS_RS11720	hypothetical protein	-1	83	FALSE	51
YO018	I	Chr	IS3	ISRso14	F	2611657	2612915	1258	known	100	98	RS_RS12070	SIMPL domain-containing protein	1	9	RS_RS12080	hypothetical protein	1	14	FALSE	9
YO018	I	Chr	IS3	ISRso11	F	2613204	2614675	1471	known	99.931	99	RS_RS12080	hypothetical protein	1	69	RS_RS12095	prolipoprotein diacylglyceryl transferase	-1	115	FALSE	69
YO018	I	Chr	IS3	ISRso12	R	2910964	2912178	1214	known	99.918	100	RS_RS13530	hypothetical protein	1	737	RS_RS13545	LysR family transcriptional regulator	-1	9	FALSE	9
YO018	I	Chr	IS3	ISRso11	F	3326399	3327885	1486	known	100	98	RS_RS15510	tripartite tricarboxylate transporter substrate binding protein	-1	134	RS_RS15525	porin	-1	98	FALSE	98
YO018	I	Chr	IS5	ISRso9	R	3395300	3396850	1550	known	100	96	RS_RS15795	DUF4123 domain-containing protein	-1	115	RS_RS15805	hypothetical protein	-1	154	FALSE	115
YO018	I	Chr	IS4	ISRso13	R	3427408	3428917	1509	known	100	97	RS_RS26845	hypothetical protein	-1	23	RS_RS25680	cation:dicarboxylase symporter family transporter	-1	105	FALSE	23
YO018	I	Chr	IS1595	ISRsy1	F	3434613	3434766	153	novel*			RS_RS15950	hypothetical protein	-1	104	RS_RS26850	IS1595 family transposase	1	105	FALSE	104
YO018	I	Chr	IS5	ISRso1	F	3460572	3461462	890	known	96.719	99	RS_RS16035	hypothetical protein	-1	8	RS_RS16045	SDR family oxidoreductase	1	232	FALSE	8
YO018	I	Chr	IS5	ISRso1	F	3483280	3484195	915	known	94.683	97	RS_RS16130	type VI secretion system tip protein VgrG	-1	12	RS_RS25735	type VI secretion system tip protein VgrG	-1	1	FALSE	1
YO018	I	Chr	ISL3	ISRso15	F	3611958	3611982	24	novel*			RS_RS16785	OmpW family protein	-1	7	RS_RS16790	IS5 family transposase	-1	57	FALSE	7
YO018	I	Chr	IS5	ISRso9	R	3695679	3697152	1473	known	100	99	RS_RS17135	hypothetical protein	-1	1	RS_RS25800	hypothetical protein	-1	211	FALSE	1
YO018	I	MP	IS5	IS1421	F	45823	46721	898	known	99.884	96	RS_RS17385	hypothetical protein	1	54	RS_RS17400	hypothetical protein	1	104	FALSE	54
YO018	I	MP	IS5	IS1421	R	101437	102285	848	known	100	100	RS_RS25900	IS5-like element IS1421 family transposase	-1	799	RS_RS17620	RHS repeat protein	1	1047	FALSE	799
YO018	I	MP	IS701	ISRso17	F	145873	147425	1552	known	100	94	RS_RS17750	DUF2242 domain-containing protein	-1	1120	RS_RS17760	IS5 family transposase	-1	71	FALSE	71
YO018	I	MP	IS701	ISRso17	F	178878	179100	222	novel*			RS_RS25955	hypothetical protein	1	295	RS_RS17885	IS5-like element ISRso9 family transposase	1	64	FALSE	64
YO018	I	MP	IS5	ISRso9	F	179025	180522	1497	known	100	99	RS_RS25955	hypothetical protein	1	442	RS_RS17890	IS701-like element ISRso17 family transposase	1	39	FALSE	39
YO018	I	MP	IS5	IS1021	R	254648	255531	883	novel*			RS_RS18135	hypothetical protein	-1	238	RS_RS18140	IS5 family transposase	-1	882	FALSE	238
YO018	I	MP	IS3	ISRso12	F	272296	272477	181	novel*			RS_RS26895	hypothetical protein	1	300	RS_RS26015	transposase	1	58	FALSE	58
YO018	I	MP	IS5	IS1421	F	272364	272563	199	novel*			RS_RS26895	hypothetical protein	1	368	RS_RS26015	transposase	1	144	FALSE	144
YO018	I	MP	IS5	IS1421	R	274254	274358	104	novel?			RS_RS18205	flavin-dependent monooxygenase	1	130	RS_RS26900	transposase	-1	63	FALSE	63
YO018	I	MP	IS5	IS1421	R	274254	274579	325	novel?			RS_RS18205	flavin-dependent monooxygenase	1	130	RS_RS18210	sensor histidine kinase	-1	102	FALSE	102
YO018	I	MP	IS5	IS1421	R	395536	396415	879	known	100	97	RS_RS26050	IS5-like element IS1421 family transposase	-1	796	RS_RS18600	methyl-accepting chemotaxis protein	1	65	FALSE	65
YO018	I	MP	IS4	ISRso13	F	490922	490984	62	novel*			RS_RS19020	glycosyltransferase family 2 protein	-1	1069	RS_RS19020	glycosyltransferase family 2 protein	-1	82	TRUE	0
YO018	I	MP	IS3	ISRso10	R	577494	578860	1366	known	100	98	RS_RS19360	RHS repeat protein	-1	979	RS_RS19375	hypothetical protein	-1	478	FALSE	478
YO018	I	MP	IS4	ISRso13	R	581767	583295	1528	known	100	96	RS_RS19385	type II/IV secretion system protein	-1	6	RS_RS19395	hypothetical protein	-1	142	FALSE	6
YO018	I	MP	IS701	ISRso17	R	589822	591350	1528	known	100	96	RS_RS19435	type IV pilus secretin PilQ	-1	25	RS_RS19445	discoidin domain-containing protein	1	569	FALSE	25
YO018	I	MP	IS256	ISRso7	F	598787	600142	1355	known	100	99	RS_RS26925	hypothetical protein	1	63	RS_RS19460	amino acid ABC transporter ATP-binding protein	-1	534	FALSE	63
YO018	I	MP	IS3	ISRso12	F	625020	626359	1339	known	100	91	RS_RS19570	hypothetical protein	-1	406	RS_RS19585	2-hydroxyacid dehydrogenase	-1	236	FALSE	236
YO018	I	MP	IS3	ISRso16	F	699348	700602	1254	known	100	98	RS_RS19805	chromate resistance protein	1	7	RS_RS26130	hypothetical protein	1	122	FALSE	7
YO018	I	MP	IS1595	ISRsy1	F	703521	703623	102	novel*			RS_RS26940	IS1595 family transposase	1	99	RS_RS19825	IS66 family transposase	-1	42	FALSE	42
YO018	I	MP	IS3	ISRso10	F	707886	709235	1349	known	91.818	98	RS_RS26135	DUF2946 domain-containing protein	-1	310	RS_RS19860	DUF6362 family protein	1	5	FALSE	5
YO018	I	MP	IS5	ISRso9	F	709875	711042	1167	novel?			RS_RS19860	DUF6362 family protein	1	263	RS_RS19865	site-specific DNA-methyltransferase	1	118	FALSE	118
YO018	I	MP	IS5	ISRso9	F	711022	711042	20	novel?			RS_RS19865	site-specific DNA-methyltransferase	1	571	RS_RS19865	site-specific DNA-methyltransferase	1	118	TRUE	0
YO018	I	MP	IS5	IS1421	F	716936	717804	868	known	100	98	RS_RS19905	hypothetical protein	1	292	RS_RS26150	IS5-like element IS1421 family transposase	1	797	FALSE	292
YO018	I	MP	IS5	ISRso9	R	720103	721576	1473	known	100	99	RS_RS26155	glycoside hydrolase family 6 protein	1	154	RS_RS26160	hypothetical protein	-1	624	FALSE	154
YO018	I	MP	IS3	ISButh1	R	839613	839818	205	novel*			RS_RS20280	porin	-1	17	RS_RS20285	hydrolase	-1	24	FALSE	17
YO018	I	MP	IS3	ISRso14	R	913805	913822	17	novel*			RS_RS20595	hypothetical protein	1	367	RS_RS20595	hypothetical protein	1	892	TRUE	0
YO018	I	MP	IS5	IS1421	F	1245104	1245962	858	known	100	100	RS_RS21895	cytochrome c	-1	109	RS_RS26300	IS5-like element IS1421 family transposase	1	803	FALSE	109
YO018	I	MP	IS701	ISRso17	F	1428961	1430467	1506	known	100	98	RS_RS26335	hypothetical protein	-1	6	RS_RS22600	IS5 family transposase	-1	125	FALSE	6
YO018	I	MP	IS5	IS1405	R	1430661	1431685	1024	novel*			RS_RS22600	IS5 family transposase	-1	897	RS_RS27005	hypothetical protein	-1	131	FALSE	131
YO018	I	MP	IS4	ISRso13	F	1448721	1450224	1503	known	100	98	RS_RS22660	alpha/beta hydrolase	1	71	RS_RS22670	hypothetical protein	1	103	FALSE	71
YO018	I	MP	IS5	IS1021	R	1486549	1487376	827	novel*			RS_RS22815	response regulator	1	276	RS_RS22820	IS5 family transposase	-1	813	FALSE	276
YO018	I	MP	IS3	ISRso14	R	1547454	1548703	1249	known	100	99	RS_RS23000	ankyrin repeat domain-containing protein	-1	7	RS_RS23015	hypothetical protein	-1	7	FALSE	7
YO018	I	MP	IS3	ISRso12	F	1648582	1649088	506	novel*			RS_RS23415	ABC transporter substrate-binding protein	1	44	RS_RS23425	IS4-like element ISRso13 family transposase	-1	103	FALSE	44
YO018	I	MP	IS3	ISRso12	F	1652737	1653722	985	novel*			RS_RS23435	IS5-like element ISRso1 family transposase	-1	30	RS_RS23445	RHS repeat protein	-1	999	FALSE	30
YO018	I	MP	IS3	ISRso12	F	1682996	1683902	906	novel*			RS_RS23570	IS3-like element ISRso12 family transposase	1	861	RS_RS23575	RHS repeat protein	-1	1009	FALSE	861
YO018	I	MP	IS701	ISRso17	R	1710835	1712320	1485	known	100	99	RS_RS23680	MFS transporter	1	1158	RS_RS23695	methyl-accepting chemotaxis protein	1	405	FALSE	405
YO018	I	MP	ISL3	ISRso15	R	1947854	1949188	1334	known	100	98	RS_RS24550	hypothetical protein	1	36	RS_RS24560	DUF1993 family protein	1	168	FALSE	36
YO018	I	MP	IS3	ISRso16	F	2046817	2047477	660	novel*			RS_RS24900	EAL domain-containing protein	1	39	RS_RS26545	DDE-type integrase/transposase/recombinase	1	359	FALSE	39
YO018	I	MP	IS3	ISRso16	R	2048575	2049596	1021	novel*			RS_RS24920	DUF1778 domain-containing protein	-1	213	RS_RS24935	cyanase	-1	26	FALSE	26
YO019	IIB	Chr	IS5	IS1021	F	50555	51750	1195	known	100	100	RSUY_RS23215	type III effector protein	1	2	RSUY_RS00240	recombinase family protein	1	1343	FALSE	2
YO019	IIB	Chr	IS5	IS1021	R	57486	58723	1237	known	100	98	RSUY_RS24245	hypothetical protein	1	18	RSUY_RS00265	high-potential iron-sulfur protein	1	216	FALSE	18
YO019	IIB	Chr	IS5	IS1021	R	64641	65847	1206	known	100	99	RSUY_RS00290	M20/M25/M40 family metallo-hydrolase	-1	30	RSUY_RS00300	hypothetical protein	-1	1	FALSE	1
YO019	IIB	Chr	IS5	IS1021	F	73286	73346	60	novel*			RSUY_RS23225	MFS transporter	1	506	RSUY_RS23225	MFS transporter	1	502	TRUE	0
YO019	IIB	Chr	IS5	IS1021	R	74891	76102	1211	known	100	99	RSUY_RS00330	hypothetical protein	-1	499	RSUY_RS24250	carboxypeptidase-like regulatory domain-containing protein	-1	71	FALSE	71
YO019	IIB	Chr	IS5	IS1021	F	269464	270678	1214	known	100	99	RSUY_RS01195	tRNA-Ala	1	243	RSUY_RS01205	SAM-dependent methyltransferase	-1	151	FALSE	151
YO019	IIB	Chr	IS5	IS1021	R	305846	307061	1215	known	100	99	RSUY_RS23260	RHS repeat-associated core domain-containing protein	-1	5	RSUY_RS01325	LysR family transcriptional regulator	-1	54	FALSE	5
YO019	IIB	Chr	IS5	IS1021	F	308631	309852	1221	known	100	98	RSUY_RS01325	LysR family transcriptional regulator	-1	592	RSUY_RS01335	hemagglutinin repeat-containing protein	1	371	FALSE	371
YO019	IIB	Chr	IS5	IS1021	F	320156	321376	1220	known	100	99	RSUY_RS01335	hemagglutinin repeat-containing protein	1	723	RSUY_RS01345	hypothetical protein	-1	254	FALSE	254
YO019	IIB	Chr	IS5	IS1021	R	343715	344925	1210	known	100	99	RSUY_RS01400	glycoside hydrolase family 5 protein	-1	149	RSUY_RS01410	hypothetical protein	1	25	FALSE	25
YO019	IIB	Chr	IS5	IS1021	F	428724	429935	1211	known	100	99	RSUY_RS01765	DUF1835 domain-containing protein	-1	168	RSUY_RS01775	nuclear transport factor 2 family protein	1	48	FALSE	48
YO019	IIB	Chr	IS3	ISRso10	F	489061	490359	1298	known	90.678	100	RSUY_RS02045	5S ribosomal RNA	1	373	RSUY_RS02060	tRNA-Tyr	1	94	FALSE	94
YO019	IIB	Chr	IS5	IS1021	R	948984	950214	1230	known	100	98	RSUY_RS04210	patatin-like phospholipase family protein	1	28	RSUY_RS04225	MFS transporter	1	140	FALSE	28
YO019	IIB	Chr	IS5	IS1021	F	1051428	1052672	1244	known	100	97	RSUY_RS04715	nucleoside 2-deoxyribosyltransferase	1	39	RSUY_RS04725	acyl-CoA dehydrogenase family protein	1	116	FALSE	39
YO019	IIB	Chr	IS5	IS1021	F	1162780	1164013	1233	known	100	98	RSUY_RS24340	hypothetical protein	1	53	RSUY_RS05310	Type III effector protein (Skwp5)	-1	150	FALSE	53
YO019	IIB	Chr	IS5	IS1021	R	1203713	1204926	1213	known	100	99	RSUY_RS05465	histone deacetylase family protein	1	85	RSUY_RS05470	IS5 family transposase	-1	1078	FALSE	85
YO019	IIB	Chr	IS5	IS1021	R	1237614	1238851	1237	known	100	97	RSUY_RS23360	DUF3987 domain-containing protein	1	29	RSUY_RS05630	endonuclease	-1	82	FALSE	29
YO019	IIB	Chr	IS5	IS1021	R	1252872	1254107	1235	known	99.917	97	RSUY_RS05685	aminotransferase class I/II-fold pyridoxal phosphate-dependent enzyme	-1	19	RSUY_RS05695	DUF262 domain-containing protein	1	111	FALSE	19
YO019	IIB	Chr	IS5	IS1021	F	1257037	1258245	1208	known	100	99	RSUY_RS05710	LysR family transcriptional regulator	1	53	RSUY_RS24865	bifunctional DNA primase/polymerase	-1	124	FALSE	53
YO019	IIB	Chr	IS3	ISRso10	F	1260538	1261883	1345	known	90.613	98	RSUY_RS24870	hypothetical protein	1	76	RSUY_RS05735	S53 family peptidase	1	17	FALSE	17
YO019	IIB	Chr	IS5	IS1021	R	1437957	1439165	1208	known	100	99	RSUY_RS06530	xanthine dehydrogenase small subunit	-1	210	RSUY_RS06540	methionine ABC transporter ATP-binding protein	1	71	FALSE	71
YO019	IIB	Chr	IS3	ISRso10	F	2012938	2014249	1311	known	90.618	100	RSUY_RS09180	5S ribosomal RNA	1	373	RSUY_RS09195	pca operon transcription factor PcaQ	-1	316	FALSE	316
YO019	IIB	Chr	IS5	IS1021	R	2087341	2088541	1200	known	100	100	RSUY_RS24450	transposase	-1	303	RSUY_RS24455	hypothetical protein	1	329	FALSE	303
YO019	IIB	Chr	IS5	IS1021	F	2150525	2150953	428	novel*			RSUY_RS09810	hypothetical protein	-1	391	RSUY_RS24895	hypothetical protein	-1	3	FALSE	3
YO019	IIB	Chr	IS5	IS1021	R	2151248	2152445	1197	known	100	99	RSUY_RS24895	hypothetical protein	-1	55	RSUY_RS09820	ABC transporter ATP-binding protein	-1	810	FALSE	55
YO019	IIB	Chr	IS3	ISRso20	R	2296712	2298021	1309	known	100	98	RSUY_RS10435	hypothetical protein	1	38	RSUY_RS10450	tyrosine-type recombinase/integrase	1	1	FALSE	1
YO019	IIB	Chr	IS3	ISRso10	R	2300268	2301584	1316	known	90.578	100	RSUY_RS10460	hypothetical protein	1	304	RSUY_RS10475	IS5-like element IS1021 family transposase	1	104	FALSE	104
YO019	IIB	Chr	IS3	ISRso20	F	2305887	2307173	1286	known	100	99	RSUY_RS10490	hypothetical protein	-1	845	RSUY_RS10510	phage integrase SAM-like domain-containing protein	-1	24	FALSE	24
YO019	IIB	Chr	IS5	IS1021	F	2388931	2390126	1195	known	100	100	RSUY_RS10900	hypothetical protein	1	4	RSUY_RS23515	DUF3761 domain-containing protein	1	331	FALSE	4
YO019	IIB	Chr	IS5	IS1021	R	2392698	2393904	1206	known	100	99	RSUY_RS10920	hypothetical protein	1	252	RSUY_RS24470	hypothetical protein	-1	37	FALSE	37
YO019	IIB	Chr	IS5	IS1021	R	2427178	2428396	1218	known	100	99	RSUY_RS24475	SMI1/KNR4 family protein	-1	77	RSUY_RS11075	RHS repeat protein	-1	3	FALSE	3
YO019	IIB	Chr	IS5	IS1021	F	2514722	2515947	1225	known	100	99	RSUY_RS11490	urease subunit gamma	-1	15	RSUY_RS11500	urease accessory protein UreD	-1	18	FALSE	15
YO019	IIB	Chr	IS5	IS1021	F	2574185	2575431	1246	known	100	96	RSUY_RS11790	LysR family transcriptional regulator	-1	26	RSUY_RS11800	hypothetical protein	1	43	FALSE	26
YO019	IIB	Chr	IS5	IS1021	F	2707762	2708990	1228	known	100	98	RSUY_RS12395	fatty acid desaturase	-1	350	RSUY_RS12405	mechanosensitive ion channel	-1	13	FALSE	13
YO019	IIB	Chr	IS5	IS1021	F	2732951	2734188	1237	known	100	98	RSUY_RS23565	RHS repeat protein	-1	29	RSUY_RS12510	hypothetical protein	-1	610	FALSE	29
YO019	IIB	Chr	IS5	IS1021	R	2735921	2735925	-4	novel			RSUY_RS24510	hypothetical protein	-1	4	RSUY_RS12515	NADP-dependent isocitrate dehydrogenase	-1	396	FALSE	4
YO019	IIB	Chr	IS5	IS1021	F	2793753	2794981	1228	known	100	98	RSUY_RS12810	UDP-N-acetylmuramate dehydrogenase	1	10	RSUY_RS12820	proline dehydrogenase	-1	60	FALSE	10
YO019	IIB	Chr	IS5	IS1021	F	2805751	2806995	1244	known	100	97	RSUY_RS12855	Hsp70 family protein	1	60	RSUY_RS24520	integrase core domain-containing protein	1	138	FALSE	60
YO019	IIB	Chr	IS3	ISRso16	F	2807279	2807466	187	novel*			RSUY_RS24520	integrase core domain-containing protein	1	283	RSUY_RS24520	integrase core domain-containing protein	1	333	TRUE	0
YO019	IIB	Chr	IS5	IS1021	R	2809797	2811020	1223	known	100	99	RSUY_RS12875	hypothetical protein	-1	163	RSUY_RS12885	inclusion body family protein	1	693	FALSE	163
YO019	IIB	Chr	IS3	ISRso10	F	2816346	2817666	1320	known	90.618	99	RSUY_RS12910	hypothetical protein	-1	45	RSUY_RS24525	type III effector protein	-1	17	FALSE	17
YO019	IIB	Chr	IS110	ISBma3	F	3121654	3121802	148	novel*			RSUY_RS14385	TlpA family protein disulfide reductase	1	40	RSUY_RS14390	IS110 family transposase	1	84	FALSE	40
YO019	IIB	Chr	IS5	IS1021	R	3185947	3187173	1226	known	100	98	RSUY_RS14705	carbonate dehydratase	1	209	RSUY_RS14715	acetyl-CoA C-acetyltransferase	1	286	FALSE	209
YO019	IIB	Chr	IS3	ISRso10	R	3220506	3221807	1301	known	90.685	99	RSUY_RS14855	hypothetical protein	1	47	RSUY_RS14870	RTX toxin	1	26	FALSE	26
YO019	IIB	Chr	IS5	IS1021	F	3252618	3253826	1208	known	100	99	RSUY_RS14995	RNA polymerase sigma factor	-1	1038	RSUY_RS15005	IS5 family transposase	1	40	FALSE	40
YO019	IIB	Chr	IS5	IS1021	R	3404942	3406190	1248	known	100	97	RSUY_RS15680	type III effector protein	-1	22	RSUY_RS15690	DNA topoisomerase (ATP-hydrolyzing) subunit B	-1	200	FALSE	22
YO019	IIB	MP	IS5	IS1021	F	108645	109862	1217	known	100	99	RSUY_RS16165	metallophosphatase family protein	-1	259	RSUY_RS16175	hypothetical protein	1	16	FALSE	16
YO019	IIB	MP	IS256	ISRso7	F	115072	116411	1339	known	92.91	100	RSUY_RS23660	IS5 family transposase	-1	284	RSUY_RS16190	RHS repeat protein	1	1115	FALSE	284
YO019	IIB	MP	IS5	IS1021	F	123449	124643	1194	known	100	100	RSUY_RS16200	hypothetical protein	1	603	RSUY_RS23665	IS5 family transposase	1	272	FALSE	272
YO019	IIB	MP	IS5	IS1021	F	153927	155143	1216	known	100	99	RSUY_RS16300	PhoPQ-activated pathogenicity-related family protein	-1	253	RSUY_RS16310	glycoside hydrolase family 5 protein	1	148	FALSE	148
YO019	IIB	MP	IS5	IS1021	R	177511	178726	1215	known	100	99	RSUY_RS16360	hypothetical protein	1	254	RSUY_RS16370	DUF4124 domain-containing protein	1	677	FALSE	254
YO019	IIB	MP	IS5	IS1021	F	195355	196571	1216	known	100	99	RSUY_RS16450	PaaI family thioesterase	-1	58	RSUY_RS16460	tetratricopeptide repeat protein	-1	160	FALSE	58
YO019	IIB	MP	IS5	IS1021	R	218549	219739	1190	known	100	100	RSUY_RS23690	calcium-binding protein	1	10	RSUY_RS16525	calcium-binding protein	1	4	FALSE	4
YO019	IIB	MP	IS5	IS1021	R	265059	266284	1225	known	100	99	RSUY_RS24605	hypothetical protein	-1	294	RSUY_RS16705	H-NS histone family protein	1	41	FALSE	41
YO019	IIB	MP	IS5	IS1021	F	352924	354187	1263	known	100	96	RSUY_RS17080	hypothetical protein	-1	539	RSUY_RS17090	RHS repeat protein	1	286	FALSE	286
YO019	IIB	MP	IS5	IS1021	R	360250	361452	1202	known	100	100	RSUY_RS23735	IS5 family transposase	-1	203	RSUY_RS17115	IS3-like element ISRso20 family transposase	1	3	FALSE	3
YO019	IIB	MP	IS3	ISRso20	F	361466	362574	1108	novel?			RSUY_RS17115	IS3-like element ISRso20 family transposase	1	1068	RSUY_RS17120	metallophosphoesterase	1	506	FALSE	506
YO019	IIB	MP	IS5	IS1405	R	381168	381319	151	novel*			RSUY_RS23745	IS5/IS1182 family transposase	-1	137	RSUY_RS17165	LysR family transcriptional regulator	1	417	FALSE	137
YO019	IIB	MP	IS5	IS1021	F	383455	384644	1189	known	100	100	RSUY_RS17170	tautomerase family protein	1	292	RSUY_RS17180	IS5-like element IS1021 family transposase	-1	292	FALSE	292
YO019	IIB	MP	IS5	IS1021	R	384819	386042	1223	known	100	97	RSUY_RS17175	IS5-like element IS1021 family transposase	1	297	RSUY_RS17185	hypothetical protein	-1	109	FALSE	109
YO019	IIB	MP	IS5	IS1021	R	434084	435327	1243	known	100	97	RSUY_RS17340	ABC transporter substrate-binding protein	-1	889	RSUY_RS17350	sensor histidine kinase	-1	743	FALSE	743
YO019	IIB	MP	IS5	IS1021	R	525658	526857	1199	known	100	100	RSUY_RS25045	hypothetical protein	-1	121	RSUY_RS17685	FAD-containing oxidoreductase	1	232	FALSE	121
YO019	IIB	MP	IS5	IS1021	F	533350	534555	1205	known	100	99	RSUY_RS17710	hypothetical protein	-1	45	RSUY_RS23800	hypothetical protein	1	116	FALSE	45
YO019	IIB	MP	IS5	IS1021	F	644652	645891	1239	known	100	98	RSUY_RS18145	DUF3421 domain-containing protein	1	33	RSUY_RS18155	IS5-like element IS1021 family transposase	1	407	FALSE	33
YO019	IIB	MP	IS5	IS1021	F	657963	659203	1240	known	100	98	RSUY_RS24645	hypothetical protein	1	84	RSUY_RS24650	hypothetical protein	1	281	FALSE	84
YO019	IIB	MP	IS5	IS1021	F	704599	705828	1229	known	100	98	RSUY_RS18365	DUF3274 domain-containing protein	-1	25	RSUY_RS18375	DUF3274 domain-containing protein	-1	12	FALSE	12
YO019	IIB	MP	IS3	ISRso20	R	730012	731324	1312	known	100	98	RSUY_RS18450	M1 family metallopeptidase	-1	134	RSUY_RS24665	helix-turn-helix domain-containing protein	-1	181	FALSE	134
YO019	IIB	MP	IS21	ISRme4	R	731529	731653	124	novel*			RSUY_RS24665	helix-turn-helix domain-containing protein	-1	108	RSUY_RS24670	hypothetical protein	-1	107	FALSE	107
YO019	IIB	MP	IS5	IS1021	F	736679	737936	1257	known	100	96	RSUY_RS18485	type II secretion system F family protein	-1	71	RSUY_RS18495	type II secretion system major pseudopilin GspG	-1	17	FALSE	17
YO019	IIB	MP	IS5	IS1021	R	747521	748750	1229	known	100	98	RSUY_RS18540	RHS repeat protein	1	7	RSUY_RS18550	S8 family serine peptidase	-1	467	FALSE	7
YO019	IIB	MP	IS5	IS1021	F	759842	761105	1263	known	100	96	RSUY_RS18605	DUF1311 domain-containing protein	-1	20	RSUY_RS23870	hypothetical protein	-1	88	FALSE	20
YO019	IIB	MP	IS5	IS1021	R	928405	929633	1228	known	100	97	RSUY_RS24675	hypothetical protein	-1	101	RSUY_RS23905	hypothetical protein	-1	31	FALSE	31
YO019	IIB	MP	IS5	IS1021	F	931172	932376	1204	known	100	100	RSUY_RS19160	DUF1911 domain-containing protein	-1	138	RSUY_RS19170	hypothetical protein	-1	6	FALSE	6
YO019	IIB	MP	IS5	IS1021	F	957901	959138	1237	known	100	98	RSUY_RS24970	MFS transporter	1	14	RSUY_RS23915	hypothetical protein	1	28	FALSE	14
YO019	IIB	MP	IS5	IS1021	R	1100402	1101660	1258	known	100	96	RSUY_RS19810	DMT family transporter	-1	44	RSUY_RS19820	LysR family transcriptional regulator	1	10	FALSE	10
YO019	IIB	MP	IS5	IS1021	R	1153581	1154820	1239	known	100	98	RSUY_RS23965	IS5 family transposase	-1	115	RSUY_RS20040	tyrosine-type recombinase/integrase	1	494	FALSE	115
YO019	IIB	MP	IS5	IS1021	F	1316870	1318134	1264	known	100	96	RSUY_RS24000	hypothetical protein	-1	21	RSUY_RS20560	cupin domain-containing protein	-1	256	FALSE	21
YO019	IIB	MP	IS5	IS1021	R	1361717	1362927	1210	known	100	99	RSUY_RS20720	patatin-like phospholipase family protein	1	518	RSUY_RS20730	hypothetical protein	1	7	FALSE	7
YO019	IIB	MP	IS5	IS1021	R	1388941	1390198	1257	known	100	95	RSUY_RS24020	hypothetical protein	-1	146	RSUY_RS24740	hypothetical protein	-1	45	FALSE	45
YO019	IIB	MP	IS5	IS1021	F	1394282	1394579	297	novel*			RSUY_RS24035	IS5 family transposase	-1	30	RSUY_RS20825	IS5 family transposase	1	40	FALSE	30
YO019	IIB	MP	IS5	IS1021	F	1433102	1434330	1228	known	100	98	RSUY_RS20960	helix-turn-helix transcriptional regulator	1	106	RSUY_RS20970	GGDEF domain-containing phosphodiesterase	1	119	FALSE	106
YO019	IIB	MP	IS5	IS1021	F	1554455	1555684	1229	known	100	98	RSUY_RS21395	ankyrin repeat domain-containing protein	-1	482	RSUY_RS21405	ShlB/FhaC/HecB family hemolysin secretion/activation protein	-1	432	FALSE	432
YO019	IIB	MP	IS5	IS1021	F	1613916	1615152	1236	known	100	98	RSUY_RS21600	hypothetical protein	-1	97	RSUY_RS21610	hypothetical protein	1	317	FALSE	97
YO019	IIB	MP	IS5	IS1021	R	1649130	1650352	1222	known	99.917	99	RSUY_RS21735	hypothetical protein	-1	57	RSUY_RS21745	hypothetical protein	-1	182	FALSE	57
YO019	IIB	MP	IS5	IS1021	F	1658811	1660020	1209	known	100	100	RSUY_RS21770	hypothetical protein	1	0	RSUY_RS21780	hypothetical protein	1	63	FALSE	0
YO019	IIB	MP	IS5	IS1021	F	1670899	1672138	1239	known	100	98	RSUY_RS24780	hypothetical protein	-1	2554	RSUY_RS21835	GbsR/MarR family transcriptional regulator	1	1215	FALSE	1215
YO019	IIB	MP	IS5	IS1021	F	1710160	1711367	1207	known	100	100	RSUY_RS21995	hypothetical protein	-1	497	RSUY_RS24805	hypothetical protein	-1	65	FALSE	65
YO019	IIB	MP	IS5	IS1021	F	1755958	1757220	1262	known	100	95	RSUY_RS22165	LysR family transcriptional regulator	-1	143	RSUY_RS22175	MFS transporter	1	87	FALSE	87
YO019	IIB	MP	IS5	IS1021	R	1819965	1821193	1228	known	100	98	RSUY_RS22370	IS5 family transposase	-1	40	RSUY_RS22380	protein phosphatase CheZ	-1	142	FALSE	40
YO019	IIB	MP	IS3	ISRso20	R	1855046	1855337	291	novel*			RSUY_RS22520	cyclopropane fatty acyl phospholipid synthase	1	36	RSUY_RS22525	integrase core domain-containing protein	-1	277	FALSE	36
YO019	IIB	MP	IS5	IS1021	F	1864237	1865481	1244	known	100	97	RSUY_RS24175	IS5 family transposase	-1	117	RSUY_RS25020	hypothetical protein	-1	7	FALSE	7
YO019	IIB	MP	IS5	IS1021	R	1894999	1896204	1205	known	100	100	RSUY_RS22700	hypothetical protein	1	14	RSUY_RS22710	DNA sulfur modification protein DndB	-1	11	FALSE	11
YO019	IIB	MP	IS5	ISRso1	R	1921550	1921794	244	novel*			RSUY_RS24220	transposase	-1	168	RSUY_RS22845	hypothetical protein	1	226	FALSE	168
YO019	IIB	MP	IS5	IS1021	F	1931027	1932238	1211	known	100	99	RSUY_RS24235	IS5 family transposase	-1	150	RSUY_RS22875	DUF2235 domain-containing protein	1	31	FALSE	31
YO019	IIB	MP	IS5	IS1021	F	1940549	1941777	1228	known	100	98	RSUY_RS22915	hypothetical protein	-1	7	RSUY_RS22925	cyanase	-1	234	FALSE	7
YO020	I	Chr	IS5	ISRso1	F	231870	232751	881	known	99.659	100	RS_RS01025	MFS transporter	1	544	RS_RS01035	DoxX family protein	-1	284	FALSE	284
YO020	I	Chr	IS256	ISRso7	F	282767	284128	1361	known	100	99	RS_RS25285	hypothetical protein	-1	639	RS_RS01240	PhzF family phenazine biosynthesis protein	1	136	FALSE	136
YO020	I	Chr	IS5	ISRso9	F	376330	376337	-7	novel			RS_RS01690	ammonium transporter	1	121	RS_RS01695	glutamate--cysteine ligase	1	303	FALSE	121
YO020	I	Chr	IS3	ISRso16	F	451258	451868	610	novel*			RS_RS02090	single-stranded DNA-binding protein	1	122	RS_RS25305	transposase	1	249	FALSE	122
YO020	I	Chr	IS5	IS1421	R	662925	663107	182	novel*			RS_RS03085	LysR family transcriptional regulator	1	43	RS_RS26665	IS5/IS1182 family transposase	-1	146	FALSE	43
YO020	I	Chr	IS3	ISRso16	F	671063	671194	131	novel*			RS_RS26555	transposase	-1	66	RS_RS03135	zinc-dependent alcohol dehydrogenase family protein	-1	22	FALSE	22
YO020	I	Chr	IS3	ISRso10	R	882611	882931	320	novel?			RS_RS04200	DUF6362 family protein	1	159	RS_RS04205	IS5-like element ISRso9 family transposase	1	402	FALSE	159
YO020	I	Chr	IS5	ISRso9	F	883206	884708	1502	known	100	99	RS_RS04200	DUF6362 family protein	1	436	RS_RS04210	site-specific DNA-methyltransferase	1	13	FALSE	13
YO020	I	Chr	IS5	ISRso1	R	1059493	1060388	895	known	92.986	99	RS_RS04990	polyhydroxyalkanoate depolymerase	-1	210	RS_RS05000	aspartate/tyrosine/aromatic aminotransferase	-1	4	FALSE	4
YO020	I	Chr	IS3	ISRso10	F	1538723	1540133	1410	known	100	95	RS_RS07215	hypothetical protein	1	30	RS_RS26580	IS3 family transposase	-1	54	FALSE	30
YO020	I	Chr	IS3	ISRso11	F	1540104	1541624	1520	known	100	95	RS_RS07225	IS3-like element ISRso10 family transposase	1	13	RS_RS07245	IS3-like element ISRso12 family transposase	1	193	FALSE	13
YO020	I	Chr	IS3	ISRso12	F	1541720	1542994	1274	known	100	96	RS_RS26580	IS3 family transposase	-1	166	RS_RS07250	pca operon transcription factor PcaQ	-1	96	FALSE	96
YO020	I	Chr	IS4	ISRso13	F	1589333	1590925	1592	known	100	92	RS_RS07460	hypothetical protein	-1	185	RS_RS26710	hypothetical protein	1	144	FALSE	144
YO020	I	Chr	IS3	ISRso14	F	1596970	1598193	1223	known	100	100	RS_RS07495	hypothetical protein	-1	1079	RS_RS27125	DUF4102 domain-containing protein	1	25	FALSE	25
YO020	I	Chr	IS5	ISRso1	R	1598842	1599002	160	novel*			RS_RS27125	DUF4102 domain-containing protein	1	276	RS_RS26715	hypothetical protein	1	333	FALSE	276
YO020	I	Chr	IS5	IS1421	R	1792184	1793090	906	known	100	95	RS_RS08415	hypothetical protein	-1	23	RS_RS26735	hypothetical protein	-1	62	FALSE	23
YO020	I	Chr	IS5	ISRso18	F	1820120	1821321	1201	known	100	99	RS_RS08610	lysis protein	1	111	RS_RS26740	hypothetical protein	-1	17	FALSE	17
YO020	I	Chr	IS3	ISRso10	R	2001492	2002869	1377	known	100	97	RS_RS09225	indolepyruvate ferredoxin oxidoreductase subunit alpha	-1	19	RS_RS09240	AraC family transcriptional regulator	1	464	FALSE	19
YO020	I	Chr	IS3	ISRso20	R	2038883	2039022	139	novel*			RS_RS09365	efflux transporter outer membrane subunit	-1	628	RS_RS26760	hypothetical protein	-1	74	FALSE	74
YO020	I	Chr	IS4	ISRso13	R	2047823	2049316	1493	known	100	98	RS_RS09405	DUF934 domain-containing protein	1	55	RS_RS09415	DUF3631 domain-containing protein	-1	26	FALSE	26
YO020	I	Chr	IS3	ISRso11	F	2456646	2458174	1528	known	100	91	RS_RS27235	hypothetical protein	1	36	RS_RS11380	IS3 family transposase	-1	103	FALSE	36
YO020	I	Chr	IS3	ISRso11	F	2459242	2459381	139	novel*			RS_RS11380	IS3 family transposase	-1	10	RS_RS11390	hypothetical protein	-1	33	FALSE	10
YO020	I	Chr	IS3	ISRso10	R	2530364	2531688	1324	known	100	86	RS_RS11690	hypothetical protein	-1	42	RS_RS11705	IS21-like element ISRso6 family transposase	1	12	FALSE	12
YO020	I	Chr	IS3	ISRso10	R	2533584	2533843	259	novel*			RS_RS11710	IS21-like element ISRso6 family helper ATPase IstB	1	22	RS_RS11720	hypothetical protein	-1	47	FALSE	22
YO020	I	Chr	IS3	ISRso14	F	2611677	2612891	1214	known	100	100	RS_RS12070	SIMPL domain-containing protein	1	11	RS_RS12080	hypothetical protein	1	10	FALSE	10
YO020	I	Chr	IS3	ISRso11	F	2613207	2614670	1463	known	99.931	99	RS_RS12080	hypothetical protein	1	72	RS_RS12095	prolipoprotein diacylglyceryl transferase	-1	120	FALSE	72
YO020	I	Chr	IS3	ISRso12	R	2910970	2912174	1204	known	99.917	100	RS_RS13530	hypothetical protein	1	743	RS_RS13545	LysR family transcriptional regulator	-1	13	FALSE	13
YO020	I	Chr	IS3	ISRso11	F	3326423	3327885	1462	known	100	98	RS_RS15510	tripartite tricarboxylate transporter substrate binding protein	-1	158	RS_RS15525	porin	-1	98	FALSE	98
YO020	I	Chr	IS5	ISRso9	R	3395323	3396788	1465	known	100	100	RS_RS15795	DUF4123 domain-containing protein	-1	138	RS_RS15805	hypothetical protein	-1	216	FALSE	138
YO020	I	Chr	IS4	ISRso13	R	3427422	3428888	1466	known	100	99	RS_RS26845	hypothetical protein	-1	9	RS_RS25680	cation:dicarboxylase symporter family transporter	-1	76	FALSE	9
YO020	I	Chr	IS1595	ISRsy1	F	3434613	3434765	152	novel*			RS_RS15950	hypothetical protein	-1	104	RS_RS26850	IS1595 family transposase	1	104	FALSE	104
YO020	I	Chr	IS5	ISRso9	R	3444309	3444381	72	novel*			RS_RS15980	filamentous hemagglutinin N-terminal domain-containing protein	-1	518	RS_RS15980	filamentous hemagglutinin N-terminal domain-containing protein	-1	2095	TRUE	0
YO020	I	Chr	IS5	ISRso1	F	3460572	3461462	890	known	96.719	99	RS_RS16035	hypothetical protein	-1	8	RS_RS16045	SDR family oxidoreductase	1	232	FALSE	8
YO020	I	Chr	IS5	ISRso1	F	3472127	3472445	318	novel*			RS_RS16080	oxidoreductase	1	13	RS_RS16085	hypothetical protein	-1	53	FALSE	13
YO020	I	Chr	IS5	ISRso1	F	3483291	3484191	900	known	94.683	98	RS_RS16130	type VI secretion system tip protein VgrG	-1	1	RS_RS25735	type VI secretion system tip protein VgrG	-1	3	FALSE	1
YO020	I	Chr	ISL3	ISRso15	R	3611958	3611970	12	novel			RS_RS16785	OmpW family protein	-1	7	RS_RS16790	IS5 family transposase	-1	69	FALSE	7
YO020	I	Chr	ISL3	ISRso15	R	3611958	3612905	947	novel*			RS_RS16785	OmpW family protein	-1	7	RS_RS16795	delta(1)-pyrroline-2-carboxylate reductase family protein	-1	140	FALSE	7
YO020	I	Chr	IS5	ISRso9	R	3695669	3697163	1494	known	100	99	RS_RS17135	hypothetical protein	-1	11	RS_RS25800	hypothetical protein	-1	200	FALSE	11
YO020	I	MP	IS5	IS1421	F	45784	46726	942	known	99.884	92	RS_RS17385	hypothetical protein	1	93	RS_RS17400	hypothetical protein	1	99	FALSE	93
YO020	I	MP	IS5	ISRso1	F	83926	84146	220	novel*			RS_RS17545	hypothetical protein	-1	284	RS_RS25855	hypothetical protein	1	200	FALSE	200
YO020	I	MP	IS5	IS1421	R	101428	102285	857	known	100	100	RS_RS25895	HEAT repeat domain-containing protein	1	431	RS_RS17620	RHS repeat protein	1	1047	FALSE	431
YO020	I	MP	IS701	ISRso17	F	145864	147439	1575	known	100	93	RS_RS17750	DUF2242 domain-containing protein	-1	1111	RS_RS17760	IS5 family transposase	-1	85	FALSE	85
YO020	I	MP	IS701	ISRso17	F	178909	179083	174	novel*			RS_RS25955	hypothetical protein	1	326	RS_RS17885	IS5-like element ISRso9 family transposase	1	81	FALSE	81
YO020	I	MP	IS5	ISRso9	F	179029	180510	1481	known	100	99	RS_RS25955	hypothetical protein	1	446	RS_RS17890	IS701-like element ISRso17 family transposase	1	27	FALSE	27
YO020	I	MP	IS3	ISRso12	F	272291	272429	138	novel*			RS_RS26895	hypothetical protein	1	295	RS_RS26015	transposase	1	10	FALSE	10
YO020	I	MP	IS5	IS1421	R	274256	274625	369	novel*			RS_RS18205	flavin-dependent monooxygenase	1	132	RS_RS18210	sensor histidine kinase	-1	56	FALSE	56
YO020	I	MP	IS5	IS1421	R	395537	396440	903	known	100	94	RS_RS26050	IS5-like element IS1421 family transposase	-1	795	RS_RS18600	methyl-accepting chemotaxis protein	1	40	FALSE	40
YO020	I	MP	IS5	IS1405	F	560976	561015	39	novel*			RS_RS19305	LysR family transcriptional regulator	1	310	RS_RS19310	immunity protein 58	-1	20	FALSE	20
YO020	I	MP	IS5	ISRso18	R	561015	561020	-5	novel			RS_RS19310	immunity protein 58	-1	286	RS_RS19310	immunity protein 58	-1	25	TRUE	0
YO020	I	MP	IS3	ISRso10	R	577470	578886	1416	known	100	94	RS_RS19360	RHS repeat protein	-1	955	RS_RS19375	hypothetical protein	-1	452	FALSE	452
YO020	I	MP	IS4	ISRso13	R	581772	583287	1515	known	100	97	RS_RS19385	type II/IV secretion system protein	-1	1	RS_RS19395	hypothetical protein	-1	134	FALSE	1
YO020	I	MP	IS701	ISRso17	R	589825	591350	1525	known	100	96	RS_RS19435	type IV pilus secretin PilQ	-1	22	RS_RS19445	discoidin domain-containing protein	1	569	FALSE	22
YO020	I	MP	IS256	ISRso7	F	598777	600143	1366	known	100	98	RS_RS26925	hypothetical protein	1	53	RS_RS19460	amino acid ABC transporter ATP-binding protein	-1	533	FALSE	53
YO020	I	MP	IS5	IS1421	R	600340	600377	37	novel*			RS_RS19455	IS256-like element ISRso7 family transposase	1	245	RS_RS19460	amino acid ABC transporter ATP-binding protein	-1	299	FALSE	245
YO020	I	MP	IS3	ISRso12	F	625043	626363	1320	known	100	93	RS_RS19570	hypothetical protein	-1	429	RS_RS19585	2-hydroxyacid dehydrogenase	-1	232	FALSE	232
YO020	I	MP	IS3	ISRso16	F	699348	700598	1250	known	100	99	RS_RS19805	chromate resistance protein	1	7	RS_RS26130	hypothetical protein	1	126	FALSE	7
YO020	I	MP	IS1595	ISRsy1	F	703505	703626	121	novel*			RS_RS26940	IS1595 family transposase	1	115	RS_RS19825	IS66 family transposase	-1	39	FALSE	39
YO020	I	MP	IS3	ISRso10	F	707834	709177	1343	known	91.73	97	RS_RS26135	DUF2946 domain-containing protein	-1	258	RS_RS19860	DUF6362 family protein	1	63	FALSE	63
YO020	I	MP	IS5	ISRso9	F	709875	711041	1166	novel*			RS_RS19860	DUF6362 family protein	1	263	RS_RS19865	site-specific DNA-methyltransferase	1	117	FALSE	117
YO020	I	MP	IS5	IS1421	F	716951	717804	853	known	100	99	RS_RS19905	hypothetical protein	1	307	RS_RS26150	IS5-like element IS1421 family transposase	1	797	FALSE	307
YO020	I	MP	IS5	ISRso9	R	720088	721611	1523	known	100	97	RS_RS26155	glycoside hydrolase family 6 protein	1	139	RS_RS26160	hypothetical protein	-1	589	FALSE	139
YO020	I	MP	IS3	ISButh1	R	839613	839768	155	novel*			RS_RS20280	porin	-1	17	RS_RS20285	hydrolase	-1	26	FALSE	17
YO020	I	MP	IS5	IS1421	F	1245102	1245989	887	known	100	97	RS_RS21895	cytochrome c	-1	107	RS_RS21910	cbb3-type cytochrome c oxidase subunit II	-1	22	FALSE	22
YO020	I	MP	IS701	ISRso17	F	1428971	1430471	1500	known	100	98	RS_RS26335	hypothetical protein	-1	4	RS_RS22600	IS5 family transposase	-1	121	FALSE	4
YO020	I	MP	IS5	ISRso18	F	1430534	1431444	910	novel*			RS_RS22595	IS701-like element ISRso17 family transposase	1	166	RS_RS22600	IS5 family transposase	-1	852	FALSE	166
YO020	I	MP	IS5	IS1405	R	1430454	1431633	1179	known	92.735	99	RS_RS22595	IS701-like element ISRso17 family transposase	1	86	RS_RS27005	hypothetical protein	-1	79	FALSE	79
YO020	I	MP	IS4	ISRso13	F	1448745	1450237	1492	known	100	98	RS_RS22660	alpha/beta hydrolase	1	95	RS_RS22670	hypothetical protein	1	90	FALSE	90
YO020	I	MP	IS3	ISRso14	R	1547395	1548693	1298	known	100	95	RS_RS23000	ankyrin repeat domain-containing protein	-1	66	RS_RS23015	hypothetical protein	-1	3	FALSE	3
YO020	I	MP	IS3	ISRso12	F	1648589	1649044	455	novel*			RS_RS23415	ABC transporter substrate-binding protein	1	37	RS_RS23425	IS4-like element ISRso13 family transposase	-1	59	FALSE	37
YO020	I	MP	IS3	ISRso12	F	1652737	1653779	1042	novel*			RS_RS23435	IS5-like element ISRso1 family transposase	-1	30	RS_RS23445	RHS repeat protein	-1	942	FALSE	30
YO020	I	MP	IS3	ISRso14	F	1654370	1654471	101	novel*			RS_RS23440	IS3-like element ISRso12 family transposase	1	703	RS_RS23445	RHS repeat protein	-1	250	FALSE	250
YO020	I	MP	IS3	ISRso12	F	1682895	1683927	1032	novel*			RS_RS23565	IS5-like element ISRso1 family transposase	-1	62	RS_RS23575	RHS repeat protein	-1	984	FALSE	62
YO020	I	MP	IS3	ISRso14	F	1684525	1684609	84	novel*			RS_RS23570	IS3-like element ISRso12 family transposase	1	668	RS_RS23575	RHS repeat protein	-1	302	FALSE	302
YO020	I	MP	IS701	ISRso17	R	1710836	1712327	1491	known	100	98	RS_RS23680	MFS transporter	1	1159	RS_RS23695	methyl-accepting chemotaxis protein	1	398	FALSE	398
YO020	I	MP	IS5	ISRso9	R	1926023	1926085	62	novel*			RS_RS24525	filamentous hemagglutinin N-terminal domain-containing protein	-1	518	RS_RS24525	filamentous hemagglutinin N-terminal domain-containing protein	-1	2085	TRUE	0
YO020	I	MP	ISL3	ISRso15	R	1947848	1949165	1317	known	100	98	RS_RS24550	hypothetical protein	1	30	RS_RS24560	DUF1993 family protein	1	191	FALSE	30
YO020	I	MP	IS3	ISRso16	F	2046822	2047476	654	novel*			RS_RS24900	EAL domain-containing protein	1	44	RS_RS26545	DDE-type integrase/transposase/recombinase	1	358	FALSE	44
YO020	I	MP	IS3	ISRso16	R	2048578	2049589	1011	novel*			RS_RS24920	DUF1778 domain-containing protein	-1	216	RS_RS24935	cyanase	-1	33	FALSE	33
YO021	I	Chr	IS5	ISRso1	F	231872	232742	870	known	99.655	100	RS_RS01025	MFS transporter	1	546	RS_RS01035	DoxX family protein	-1	293	FALSE	293
YO021	I	Chr	IS256	ISRso7	F	282772	284128	1356	known	100	99	RS_RS25285	hypothetical protein	-1	644	RS_RS01240	PhzF family phenazine biosynthesis protein	1	136	FALSE	136
YO021	I	Chr	IS3	ISRso16	F	451203	451886	683	novel*			RS_RS02090	single-stranded DNA-binding protein	1	67	RS_RS25305	transposase	1	267	FALSE	67
YO021	I	Chr	IS5	IS1421	R	662924	663113	189	novel*			RS_RS03085	LysR family transcriptional regulator	1	42	RS_RS03090	nuclear transport factor 2 family protein	-1	92	FALSE	42
YO021	I	Chr	IS3	ISRso16	F	671070	671189	119	novel*			RS_RS26555	transposase	-1	73	RS_RS03135	zinc-dependent alcohol dehydrogenase family protein	-1	27	FALSE	27
YO021	I	Chr	IS5	ISRso9	F	883200	884708	1508	known	100	98	RS_RS04200	DUF6362 family protein	1	430	RS_RS04210	site-specific DNA-methyltransferase	1	13	FALSE	13
YO021	I	Chr	IS5	ISRso1	R	1059492	1060400	908	known	92.986	97	RS_RS04990	polyhydroxyalkanoate depolymerase	-1	209	RS_RS05000	aspartate/tyrosine/aromatic aminotransferase	-1	16	FALSE	16
YO021	I	Chr	IS3	ISRso10	F	1538729	1540119	1390	known	100	96	RS_RS07215	hypothetical protein	1	36	RS_RS26580	IS3 family transposase	-1	68	FALSE	36
YO021	I	Chr	IS3	ISRso11	F	1540135	1541624	1489	known	100	97	RS_RS07225	IS3-like element ISRso10 family transposase	1	44	RS_RS07245	IS3-like element ISRso12 family transposase	1	193	FALSE	44
YO021	I	Chr	IS3	ISRso12	F	1541720	1542992	1272	known	100	96	RS_RS26580	IS3 family transposase	-1	166	RS_RS07250	pca operon transcription factor PcaQ	-1	98	FALSE	98
YO021	I	Chr	IS4	ISRso13	F	1589421	1590946	1525	known	100	96	RS_RS07460	hypothetical protein	-1	273	RS_RS26710	hypothetical protein	1	165	FALSE	165
YO021	I	Chr	IS3	ISRso14	F	1596970	1598225	1255	known	100	98	RS_RS07495	hypothetical protein	-1	1079	RS_RS27125	DUF4102 domain-containing protein	1	7	FALSE	7
YO021	I	Chr	IS5	ISRso1	R	1598833	1599011	178	novel*			RS_RS27125	DUF4102 domain-containing protein	1	267	RS_RS26715	hypothetical protein	1	324	FALSE	267
YO021	I	Chr	IS5	IS1421	R	1792205	1793066	861	known	100	100	RS_RS08415	hypothetical protein	-1	44	RS_RS26735	hypothetical protein	-1	38	FALSE	38
YO021	I	Chr	IS5	ISRso18	F	1820131	1821321	1190	known	100	99	RS_RS08610	lysis protein	1	122	RS_RS26740	hypothetical protein	-1	17	FALSE	17
YO021	I	Chr	IS3	ISRso10	R	2001516	2002871	1355	known	100	98	RS_RS09225	indolepyruvate ferredoxin oxidoreductase subunit alpha	-1	5	RS_RS09240	AraC family transcriptional regulator	1	462	FALSE	5
YO021	I	Chr	IS3	ISRso20	R	2038909	2039147	238	novel*			RS_RS09365	efflux transporter outer membrane subunit	-1	654	RS_RS26760	hypothetical protein	-1	51	FALSE	51
YO021	I	Chr	IS4	ISRso13	R	2047822	2049333	1511	known	100	97	RS_RS09405	DUF934 domain-containing protein	1	56	RS_RS09415	DUF3631 domain-containing protein	-1	43	FALSE	43
YO021	I	Chr	IS3	ISRso11	F	2459247	2459383	136	novel*			RS_RS11380	IS3 family transposase	-1	5	RS_RS11390	hypothetical protein	-1	31	FALSE	5
YO021	I	Chr	IS3	ISRso10	R	2530405	2531618	1213	known	100	94	RS_RS11690	hypothetical protein	-1	1	RS_RS11705	IS21-like element ISRso6 family transposase	1	58	FALSE	1
YO021	I	Chr	IS3	ISRso10	R	2533565	2533843	278	novel*			RS_RS11710	IS21-like element ISRso6 family helper ATPase IstB	1	3	RS_RS11720	hypothetical protein	-1	47	FALSE	3
YO021	I	Chr	IS3	ISRso14	F	2611640	2612916	1276	known	100	97	RS_RS12070	SIMPL domain-containing protein	1	26	RS_RS12080	hypothetical protein	1	15	FALSE	15
YO021	I	Chr	IS3	ISRso11	F	2613213	2614670	1457	known	99.931	99	RS_RS12080	hypothetical protein	1	78	RS_RS12095	prolipoprotein diacylglyceryl transferase	-1	120	FALSE	78
YO021	I	Chr	IS3	ISRso12	R	2910974	2912205	1231	known	99.917	98	RS_RS13530	hypothetical protein	1	747	RS_RS13545	LysR family transcriptional regulator	-1	18	FALSE	18
YO021	I	Chr	IS3	ISRso11	F	3326414	3327893	1479	known	100	98	RS_RS15510	tripartite tricarboxylate transporter substrate binding protein	-1	149	RS_RS15525	porin	-1	90	FALSE	90
YO021	I	Chr	IS5	ISRso9	R	3395314	3396811	1497	known	100	99	RS_RS15795	DUF4123 domain-containing protein	-1	129	RS_RS15805	hypothetical protein	-1	193	FALSE	129
YO021	I	Chr	IS4	ISRso13	R	3427422	3428911	1489	known	100	99	RS_RS26845	hypothetical protein	-1	9	RS_RS25680	cation:dicarboxylase symporter family transporter	-1	99	FALSE	9
YO021	I	Chr	IS1595	ISRsy1	F	3434608	3434742	134	novel*			RS_RS15950	hypothetical protein	-1	109	RS_RS26850	IS1595 family transposase	1	81	FALSE	81
YO021	I	Chr	IS5	ISRso1	F	3460591	3461480	889	known	96.67	98	RS_RS16035	hypothetical protein	-1	27	RS_RS16045	SDR family oxidoreductase	1	214	FALSE	27
YO021	I	Chr	IS5	ISRso1	F	3483300	3484213	913	known	94.683	97	RS_RS16130	type VI secretion system tip protein VgrG	-1	8	RS_RS25735	type VI secretion system tip protein VgrG	-1	19	FALSE	8
YO021	I	Chr	ISL3	ISRso15	F	3611954	3611963	9	novel			RS_RS16785	OmpW family protein	-1	11	RS_RS16785	OmpW family protein	-1	724	TRUE	0
YO021	I	Chr	IS5	ISRso9	R	3695679	3697152	1473	known	100	99	RS_RS17135	hypothetical protein	-1	1	RS_RS25800	hypothetical protein	-1	211	FALSE	1
YO021	I	MP	IS5	ISRso1	F	83893	84177	284	novel*			RS_RS17545	hypothetical protein	-1	251	RS_RS25860	hypothetical protein	1	144	FALSE	144
YO021	I	MP	IS5	IS1421	R	101427	102290	863	known	100	100	RS_RS25895	HEAT repeat domain-containing protein	1	430	RS_RS17620	RHS repeat protein	1	1042	FALSE	430
YO021	I	MP	IS701	ISRso17	F	145873	147378	1505	known	100	97	RS_RS17750	DUF2242 domain-containing protein	-1	1120	RS_RS17760	IS5 family transposase	-1	24	FALSE	24
YO021	I	MP	IS5	ISRso1	R	147341	148226	885	known	99.659	99	RS_RS17755	IS701-like element ISRso17 family transposase	1	85	RS_RS17765	AAA family ATPase	1	175	FALSE	85
YO021	I	MP	IS701	ISRso17	F	178882	179153	271	novel*			RS_RS25955	hypothetical protein	1	299	RS_RS17885	IS5-like element ISRso9 family transposase	1	11	FALSE	11
YO021	I	MP	IS5	ISRso9	F	178994	180537	1543	known	100	96	RS_RS25955	hypothetical protein	1	411	RS_RS17890	IS701-like element ISRso17 family transposase	1	54	FALSE	54
YO021	I	MP	IS3	ISRso12	F	272328	272445	117	novel*			RS_RS26895	hypothetical protein	1	332	RS_RS26015	transposase	1	26	FALSE	26
YO021	I	MP	IS5	IS1421	R	274213	274571	358	novel*			RS_RS18205	flavin-dependent monooxygenase	1	89	RS_RS18210	sensor histidine kinase	-1	110	FALSE	89
YO021	I	MP	IS4	ISRso13	F	490960	490962	-2	novel			RS_RS19020	glycosyltransferase family 2 protein	-1	1031	RS_RS19020	glycosyltransferase family 2 protein	-1	60	TRUE	0
YO021	I	MP	IS3	ISRso10	R	577477	578880	1403	known	100	95	RS_RS19360	RHS repeat protein	-1	962	RS_RS19375	hypothetical protein	-1	458	FALSE	458
YO021	I	MP	IS4	ISRso13	R	581782	583295	1513	known	100	96	RS_RS19385	type II/IV secretion system protein	-1	9	RS_RS19395	hypothetical protein	-1	142	FALSE	9
YO021	I	MP	IS701	ISRso17	R	589823	591367	1544	known	100	95	RS_RS19435	type IV pilus secretin PilQ	-1	24	RS_RS19445	discoidin domain-containing protein	1	552	FALSE	24
YO021	I	MP	IS256	ISRso7	F	598787	600158	1371	known	100	98	RS_RS26925	hypothetical protein	1	63	RS_RS19460	amino acid ABC transporter ATP-binding protein	-1	518	FALSE	63
YO021	I	MP	IS3	ISRso12	F	625096	626408	1312	known	100	93	RS_RS19570	hypothetical protein	-1	482	RS_RS19585	2-hydroxyacid dehydrogenase	-1	187	FALSE	187
YO021	I	MP	IS3	ISRso16	F	699343	700606	1263	known	100	98	RS_RS19805	chromate resistance protein	1	2	RS_RS26130	hypothetical protein	1	118	FALSE	2
YO021	I	MP	IS1595	ISRsy1	F	703455	703626	171	novel*			RS_RS19820	hypothetical protein	1	204	RS_RS19825	IS66 family transposase	-1	39	FALSE	39
YO021	I	MP	IS3	ISRso10	F	707888	709180	1292	known	91.783	99	RS_RS26135	DUF2946 domain-containing protein	-1	312	RS_RS19860	DUF6362 family protein	1	60	FALSE	60
YO021	I	MP	IS5	ISRso9	F	709875	711041	1166	novel*			RS_RS19860	DUF6362 family protein	1	263	RS_RS19865	site-specific DNA-methyltransferase	1	117	FALSE	117
YO021	I	MP	IS5	IS1421	F	716894	717831	937	known	100	92	RS_RS19905	hypothetical protein	1	250	RS_RS26155	glycoside hydrolase family 6 protein	1	483	FALSE	250
YO021	I	MP	IS5	ISRso9	R	720088	721576	1488	known	100	99	RS_RS26155	glycoside hydrolase family 6 protein	1	139	RS_RS26160	hypothetical protein	-1	624	FALSE	139
YO021	I	MP	IS3	ISButh1	R	839613	839805	192	novel*			RS_RS20280	porin	-1	17	RS_RS20285	hydrolase	-1	11	FALSE	11
YO021	I	MP	IS3	ISRso14	R	913783	913816	33	novel*			RS_RS20595	hypothetical protein	1	389	RS_RS20595	hypothetical protein	1	886	TRUE	0
YO021	I	MP	IS5	IS1421	F	1245107	1245972	865	known	100	99	RS_RS21895	cytochrome c	-1	112	RS_RS21910	cbb3-type cytochrome c oxidase subunit II	-1	5	FALSE	5
YO021	I	MP	IS701	ISRso17	F	1428932	1430463	1531	known	100	96	RS_RS26335	hypothetical protein	-1	35	RS_RS22600	IS5 family transposase	-1	129	FALSE	35
YO021	I	MP	IS5	ISRso18	F	1430567	1431530	963	novel*			RS_RS22595	IS701-like element ISRso17 family transposase	1	199	RS_RS22600	IS5 family transposase	-1	938	FALSE	199
YO021	I	MP	IS5	IS1405	R	1430686	1431683	997	novel*			RS_RS22600	IS5 family transposase	-1	872	RS_RS27005	hypothetical protein	-1	129	FALSE	129
YO021	I	MP	IS4	ISRso13	F	1448702	1450246	1544	known	100	95	RS_RS22660	alpha/beta hydrolase	1	52	RS_RS22670	hypothetical protein	1	81	FALSE	52
YO021	I	MP	IS3	ISRso14	R	1547450	1548702	1252	known	100	99	RS_RS23000	ankyrin repeat domain-containing protein	-1	11	RS_RS23015	hypothetical protein	-1	6	FALSE	6
YO021	I	MP	IS3	ISRso12	F	1648596	1649058	462	novel*			RS_RS23415	ABC transporter substrate-binding protein	1	30	RS_RS23425	IS4-like element ISRso13 family transposase	-1	73	FALSE	30
YO021	I	MP	IS4	ISRso13	F	1648894	1650453	1559	known	100	94	RS_RS23420	transposase	1	76	RS_RS23430	IS701-like element ISRso17 family transposase	-1	76	FALSE	76
YO021	I	MP	IS3	ISRso12	F	1682921	1683917	996	novel*			RS_RS23565	IS5-like element ISRso1 family transposase	-1	36	RS_RS23575	RHS repeat protein	-1	994	FALSE	36
YO021	I	MP	IS701	ISRso17	R	1710836	1712324	1488	known	100	99	RS_RS23680	MFS transporter	1	1159	RS_RS23695	methyl-accepting chemotaxis protein	1	401	FALSE	401
YO021	I	MP	ISL3	ISRso15	R	1947858	1949192	1334	known	100	98	RS_RS24550	hypothetical protein	1	40	RS_RS24560	DUF1993 family protein	1	164	FALSE	40
YO021	I	MP	IS3	ISRso16	F	2046799	2047476	677	novel*			RS_RS24900	EAL domain-containing protein	1	21	RS_RS26545	DDE-type integrase/transposase/recombinase	1	358	FALSE	21
YO021	I	MP	IS3	ISRso16	R	2048586	2049543	957	novel*			RS_RS24925	IS3 family transposase	-1	890	RS_RS24935	cyanase	-1	79	FALSE	79
YO022	IIB	Chr	IS5	IS1021	F	41976	41979	3	novel			RSUY_RS00170	hypothetical protein	1	7	RSUY_RS00170	hypothetical protein	1	599	TRUE	0
YO022	IIB	Chr	IS5	IS1021	F	290919	290924	-5	novel			RSUY_RS01275	hypothetical protein	-1	82	RSUY_RS01275	hypothetical protein	-1	247	TRUE	0
YO022	IIB	Chr	IS5	IS1021	R	304133	304152	19	novel*			RSUY_RS01310	hypothetical protein	-1	82	RSUY_RS01310	hypothetical protein	-1	960	TRUE	0
YO022	IIB	Chr	IS5	IS1021	R	343707	344925	1218	known	100	99	RSUY_RS01400	glycoside hydrolase family 5 protein	-1	141	RSUY_RS01410	hypothetical protein	1	25	FALSE	25
YO022	IIB	Chr	IS5	IS1021	F	428745	429926	1181	known	100	100	RSUY_RS01765	DUF1835 domain-containing protein	-1	189	RSUY_RS01775	nuclear transport factor 2 family protein	1	57	FALSE	57
YO022	IIB	Chr	IS5	IS1021	R	853067	853175	108	novel*			RSUY_RS03760	aromatic amino acid DMT transporter YddG	1	564	RSUY_RS03760	aromatic amino acid DMT transporter YddG	1	489	TRUE	0
YO022	IIB	Chr	IS5	IS1021	F	1029771	1029789	18	novel*			RSUY_RS04600	PilW family protein	-1	154	RSUY_RS04600	PilW family protein	-1	803	TRUE	0
YO022	IIB	Chr	IS3	ISRso10	F	1260518	1261873	1355	known	90.549	97	RSUY_RS24870	hypothetical protein	1	96	RSUY_RS05735	S53 family peptidase	1	27	FALSE	27
YO022	IIB	Chr	IS5	IS1021	R	2087338	2088541	1203	known	100	100	RSUY_RS24450	transposase	-1	300	RSUY_RS24455	hypothetical protein	1	329	FALSE	300
YO022	IIB	Chr	IS5	IS1021	R	2148376	2148424	48	novel*			RSUY_RS09790	hypothetical protein	-1	159	RSUY_RS09790	hypothetical protein	-1	420	TRUE	0
YO022	IIB	Chr	IS5	IS1021	F	2735910	2735921	11	novel			RSUY_RS24510	hypothetical protein	-1	7	RSUY_RS12515	NADP-dependent isocitrate dehydrogenase	-1	400	FALSE	7
YO022	IIB	Chr	IS3	ISRso16	F	2807280	2807422	142	novel*			RSUY_RS24520	integrase core domain-containing protein	1	282	RSUY_RS24520	integrase core domain-containing protein	1	289	TRUE	0
YO022	IIB	Chr	IS3	ISRso20	F	2816239	2816242	-3	novel			RSUY_RS12910	hypothetical protein	-1	62	RSUY_RS12910	hypothetical protein	-1	781	TRUE	0
YO022	IIB	Chr	IS3	ISRso10	F	2816329	2817631	1302	known	90.553	100	RSUY_RS12910	hypothetical protein	-1	28	RSUY_RS24525	type III effector protein	-1	18	FALSE	18
YO022	IIB	Chr	IS110	ISBma3	F	3121656	3121804	148	novel*			RSUY_RS14385	TlpA family protein disulfide reductase	1	42	RSUY_RS14390	IS110 family transposase	1	82	FALSE	42
YO022	IIB	Chr	IS3	ISRso10	R	3220495	3221820	1325	known	90.566	100	RSUY_RS14855	hypothetical protein	1	58	RSUY_RS14870	RTX toxin	1	13	FALSE	13
YO022	IIB	Chr	IS5	IS1021	F	3253820	3254061	241	novel?			RSUY_RS15000	IS5-like element IS1021 family transposase	1	135	RSUY_RS15005	IS5 family transposase	1	195	FALSE	135
YO022	IIB	Chr	IS5	IS1021	R	3404963	3406156	1193	known	100	100	RSUY_RS15680	type III effector protein	-1	1	RSUY_RS15690	DNA topoisomerase (ATP-hydrolyzing) subunit B	-1	234	FALSE	1
YO022	IIB	MP	IS5	IS1021	F	53782	53788	6	novel			RSUY_RS15920	DUF2076 domain-containing protein	-1	228	RSUY_RS15925	bifunctional salicylyl-CoA 5-hydroxylase/oxidoreductase	1	14	FALSE	14
YO022	IIB	MP	IS5	IS1021	F	153925	155150	1225	known	100	98	RSUY_RS16300	PhoPQ-activated pathogenicity-related family protein	-1	251	RSUY_RS16310	glycoside hydrolase family 5 protein	1	141	FALSE	141
YO022	IIB	MP	IS5	IS1021	R	177460	178731	1271	known	100	95	RSUY_RS16360	hypothetical protein	1	203	RSUY_RS16370	DUF4124 domain-containing protein	1	672	FALSE	203
YO022	IIB	MP	IS5	IS1021	R	265058	266305	1247	known	100	97	RSUY_RS24605	hypothetical protein	-1	293	RSUY_RS16705	H-NS histone family protein	1	20	FALSE	20
YO022	IIB	MP	IS5	IS1021	R	360222	361452	1230	known	100	98	RSUY_RS23735	IS5 family transposase	-1	175	RSUY_RS17115	IS3-like element ISRso20 family transposase	1	3	FALSE	3
YO022	IIB	MP	IS3	ISRso20	F	361466	362586	1120	novel?			RSUY_RS17115	IS3-like element ISRso20 family transposase	1	1068	RSUY_RS17120	metallophosphoesterase	1	494	FALSE	494
YO022	IIB	MP	IS5	ISRso18	F	381183	381312	129	novel*			RSUY_RS23745	IS5/IS1182 family transposase	-1	122	RSUY_RS17165	LysR family transcriptional regulator	1	424	FALSE	122
YO022	IIB	MP	IS5	IS1405	R	381183	381358	175	novel*			RSUY_RS23745	IS5/IS1182 family transposase	-1	122	RSUY_RS17165	LysR family transcriptional regulator	1	378	FALSE	122
YO022	IIB	MP	IS5	IS1021	R	383370	383448	78	novel?			RSUY_RS17170	tautomerase family protein	1	207	RSUY_RS17175	IS5-like element IS1021 family transposase	1	87	FALSE	87
YO022	IIB	MP	IS5	IS1021	F	384726	384801	75	novel?			RSUY_RS17175	IS5-like element IS1021 family transposase	1	204	RSUY_RS17180	IS5-like element IS1021 family transposase	-1	135	FALSE	135
YO022	IIB	MP	IS5	IS1021	R	420655	420660	-5	novel			RSUY_RS17295	fatty acyl-AMP ligase	-1	12	RSUY_RS17300	acyl-CoA thioesterase	-1	974	FALSE	12
YO022	IIB	MP	IS5	IS1021	R	532219	532239	20	novel*			RSUY_RS17700	hypothetical protein	1	0	RSUY_RS23795	hypothetical protein	1	24	FALSE	0
YO022	IIB	MP	IS5	IS1021	F	704599	705824	1225	known	100	99	RSUY_RS18365	DUF3274 domain-containing protein	-1	25	RSUY_RS18375	DUF3274 domain-containing protein	-1	8	FALSE	8
YO022	IIB	MP	IS3	ISRso20	R	730012	731369	1357	known	100	95	RSUY_RS18450	M1 family metallopeptidase	-1	134	RSUY_RS24665	helix-turn-helix domain-containing protein	-1	136	FALSE	134
YO022	IIB	MP	IS21	ISRme4	R	731552	731666	114	novel*			RSUY_RS24665	helix-turn-helix domain-containing protein	-1	85	RSUY_RS24670	hypothetical protein	-1	94	FALSE	85
YO022	IIB	MP	IS5	IS1021	R	800003	800025	22	novel*			RSUY_RS23875	hypothetical protein	-1	223	RSUY_RS18780	amino acid adenylation domain-containing protein	1	10	FALSE	10
YO022	IIB	MP	IS5	IS1021	F	923375	923403	28	novel*			RSUY_RS19145	hypothetical protein	1	1825	RSUY_RS19145	hypothetical protein	1	660	TRUE	0
YO022	IIB	MP	IS5	IS1021	R	956020	956067	47	novel*			RSUY_RS19245	hypothetical protein	1	128	RSUY_RS19245	hypothetical protein	1	2673	TRUE	0
YO022	IIB	MP	IS5	IS1021	R	976739	976773	34	novel*			RSUY_RS19325	phospholipase D	1	2009	RSUY_RS19325	phospholipase D	1	161	TRUE	0
YO022	IIB	MP	IS5	IS1021	R	1100394	1101637	1243	known	100	97	RSUY_RS19810	DMT family transporter	-1	36	RSUY_RS19820	LysR family transcriptional regulator	1	33	FALSE	33
YO022	IIB	MP	IS5	IS1021	F	1361517	1361558	41	novel*			RSUY_RS20720	patatin-like phospholipase family protein	1	318	RSUY_RS20725	IS5-like element IS1021 family transposase	-1	300	FALSE	300
YO022	IIB	MP	IS5	IS1021	F	1385901	1385964	63	novel*			RSUY_RS20785	SDR family oxidoreductase	-1	6	RSUY_RS20790	heavy metal-responsive transcriptional regulator	1	30	FALSE	6
YO022	IIB	MP	IS5	IS1021	R	1393440	1393446	6	novel?			RSUY_RS24030	hypothetical protein	-1	366	RSUY_RS24035	IS5 family transposase	-1	0	FALSE	0
YO022	IIB	MP	IS5	IS1021	R	1437263	1437279	16	novel*			RSUY_RS20975	H-NS histone family protein	1	28	RSUY_RS20980	methyl-accepting chemotaxis protein	-1	63	FALSE	28
YO022	IIB	MP	IS5	IS1021	F	1655719	1655720	-1	novel			RSUY_RS21755	hypothetical protein	-1	343	RSUY_RS21755	hypothetical protein	-1	591	TRUE	0
YO022	IIB	MP	IS5	IS1021	F	1710150	1711398	1248	known	100	97	RSUY_RS21995	hypothetical protein	-1	487	RSUY_RS24805	hypothetical protein	-1	96	FALSE	96
YO022	IIB	MP	IS5	IS1021	F	1778870	1778906	36	novel*			RSUY_RS25010	hypothetical protein	-1	252	RSUY_RS22260	efflux RND transporter permease subunit	1	300	FALSE	252
YO022	IIB	MP	IS5	IS1021	F	1879220	1879222	-2	novel			RSUY_RS24190	IS5 family transposase	-1	45	RSUY_RS24200	IS5 family transposase	1	537	FALSE	45
YO022	IIB	MP	IS5	ISRso1	R	1921537	1921759	222	novel*			RSUY_RS24220	transposase	-1	181	RSUY_RS22845	hypothetical protein	1	261	FALSE	181
YO022	IIB	MP	IS5	IS1021	F	1940543	1941773	1230	known	100	98	RSUY_RS22915	hypothetical protein	-1	1	RSUY_RS22925	cyanase	-1	238	FALSE	1
YO023	I	Chr	IS3	ISRso10	R	227806	227890	84	novel*			RS_RS01010	thymidine phosphorylase	1	361	RS_RS01015	LysR family transcriptional regulator	-1	5	FALSE	5
YO023	I	Chr	IS5	IS1405	F	236391	236405	14	novel			RS_RS01055	glutamine amidotransferase	-1	7	RS_RS01060	LysR family transcriptional regulator	1	81	FALSE	7
YO023	I	Chr	IS3	ISRso16	F	451477	451847	370	novel*			RS_RS27325	IS3 family transposase	1	93	RS_RS25305	transposase	1	228	FALSE	93
YO023	I	Chr	IS5	IS1421	R	662919	663112	193	novel*			RS_RS03085	LysR family transcriptional regulator	1	37	RS_RS03090	nuclear transport factor 2 family protein	-1	93	FALSE	37
YO023	I	Chr	IS3	ISRso11	F	758224	758268	44	novel*			RS_RS03570	lytic transglycosylase domain-containing protein	1	5	RS_RS03575	pyridoxal phosphate-dependent aminotransferase	-1	43	FALSE	5
YO023	I	Chr	IS110	ISBma3	F	901958	901965	7	novel			RS_RS04330	type III secretion system YopJ family effector PopP2	-1	700	RS_RS04330	type III secretion system YopJ family effector PopP2	-1	774	TRUE	0
YO023	I	Chr	IS5	IS1405	F	1010041	1010213	172	novel*			RS_RS04760	DUF3274 domain-containing protein	1	565	RS_RS04760	DUF3274 domain-containing protein	1	1848	TRUE	0
YO023	I	Chr	IS5	IS1421	F	1054530	1054559	29	novel*			RS_RS26695	hypothetical protein	1	97	RS_RS26695	hypothetical protein	1	181	TRUE	0
YO023	I	Chr	IS110	ISBma3	R	1164836	1164843	7	novel			RS_RS05490	formyltetrahydrofolate deformylase	-1	421	RS_RS26575	glycine/betaine ABC transporter permease	1	147	FALSE	147
YO023	I	Chr	IS5	ISRso1	R	1598833	1599019	186	novel*			RS_RS27125	DUF4102 domain-containing protein	1	267	RS_RS26715	hypothetical protein	1	316	FALSE	267
YO023	I	Chr	IS5	Unknown_IS5	F	1599567	1599571	4	novel?			RS_RS26715	hypothetical protein	1	70	RS_RS07515	hypothetical protein	1	230	FALSE	70
YO023	I	Chr	IS630	ISVei4	R	1823722	1823781	59	novel*			RS_RS08625	LysM peptidoglycan-binding domain-containing protein	-1	153	RS_RS08625	LysM peptidoglycan-binding domain-containing protein	-1	944	TRUE	0
YO023	I	Chr	IS5	IS1405	R	2115903	2116090	187	novel*			RS_RS09775	alpha/beta hydrolase	-1	1977	RS_RS09775	alpha/beta hydrolase	-1	451	TRUE	0
YO023	I	Chr	IS5	Unknown_IS5	R	2289930	2289941	11	novel			RS_RS10600	FAD-binding oxidoreductase	-1	42	RS_RS10605	GntR family transcriptional regulator	1	557	FALSE	42
YO023	I	Chr	IS3	ISRso11	R	2459399	2459445	46	novel*			RS_RS11380	IS3 family transposase	-1	147	RS_RS11390	hypothetical protein	-1	31	FALSE	31
YO023	I	Chr	IS5	IS1405	R	3155415	3155500	85	novel*			RS_RS14640	HAMP domain-containing histidine kinase	-1	305	RS_RS14645	GNAT family N-acetyltransferase	1	56	FALSE	56
YO023	I	Chr	IS5	Unknown_IS5	R	3459096	3459130	34	novel*			RS_RS16025	hypothetical protein	-1	184	RS_RS16030	hypothetical protein	-1	162	FALSE	162
YO023	I	Chr	IS5	ISRso1	F	3460513	3461462	949	known	96.719	93	RS_RS16035	hypothetical protein	-1	51	RS_RS16045	SDR family oxidoreductase	1	232	FALSE	51
YO023	I	Chr	IS5	ISRso1	R	3461754	3462351	597	novel*			RS_RS16045	SDR family oxidoreductase	1	718	RS_RS16045	SDR family oxidoreductase	1	657	TRUE	0
YO023	I	MP	IS5	IS1405	F	120020	120090	70	novel*			RS_RS17650	DUF3274 domain-containing protein	1	481	RS_RS17650	DUF3274 domain-containing protein	1	1851	TRUE	0
YO023	I	MP	IS5	ISRso18	R	120080	120090	10	novel?			RS_RS17650	DUF3274 domain-containing protein	1	421	RS_RS17650	DUF3274 domain-containing protein	1	1851	TRUE	0
YO023	I	MP	IS5	IS1021	R	254648	255553	905	novel*			RS_RS18135	hypothetical protein	-1	238	RS_RS18140	IS5 family transposase	-1	904	FALSE	238
YO023	I	MP	IS630	ISVei4	F	261868	263089	1221	novel?			RS_RS18170	carotenoid oxygenase family protein	1	19	RS_RS18175	AMP nucleosidase	-1	2	FALSE	2
YO023	I	MP	IS3	ISRso12	F	272326	272440	114	novel*			RS_RS26895	hypothetical protein	1	330	RS_RS26015	transposase	1	21	FALSE	21
YO023	I	MP	IS5	ISRso18	F	272765	272770	5	novel?			RS_RS26015	transposase	1	133	RS_RS18205	flavin-dependent monooxygenase	1	172	FALSE	133
YO023	I	MP	IS5	IS1405	R	272734	272797	63	novel*			RS_RS26015	transposase	1	102	RS_RS18205	flavin-dependent monooxygenase	1	145	FALSE	102
YO023	I	MP	IS5	IS1405	R	413902	413963	61	novel*			RS_RS18660	HAMP domain-containing protein	1	339	RS_RS18660	HAMP domain-containing protein	1	805	TRUE	0
YO023	I	MP	IS5	ISRso18	F	423639	423644	5	novel?			RS_RS18700	hypothetical protein	-1	396	RS_RS18700	hypothetical protein	-1	965	TRUE	0
YO023	I	MP	IS5	IS1405	R	423636	423718	82	novel*			RS_RS18700	hypothetical protein	-1	399	RS_RS18700	hypothetical protein	-1	1039	TRUE	0
YO023	I	MP	IS110	ISBma3	R	445895	445900	5	novel			RS_RS18775	response regulator transcription factor	-1	479	RS_RS18780	flagellar protein FlgN	-1	3	FALSE	3
YO023	I	MP	IS5	IS1421	F	671613	671643	30	novel*			RS_RS19740	MFS transporter	1	144	RS_RS19745	hypothetical protein	1	157	FALSE	144
YO023	I	MP	IS5	IS1421	F	707909	707931	22	novel*			RS_RS26135	DUF2946 domain-containing protein	-1	333	RS_RS19855	IS3 family transposase	1	33	FALSE	33
YO023	I	MP	IS630	ISVei4	F	709956	709956	0	novel			RS_RS19860	DUF6362 family protein	1	344	RS_RS26140	hypothetical protein	-1	4	FALSE	4
YO023	I	MP	IS5	ISRso1	R	868779	868817	38	novel*			RS_RS20390	FAD-dependent oxidoreductase	-1	1704	RS_RS20390	FAD-dependent oxidoreductase	-1	515	TRUE	0
YO023	I	MP	IS110	ISBma3	R	977516	977521	-5	novel			RS_RS26970	hypothetical protein	1	165	RS_RS26970	hypothetical protein	1	125	TRUE	0
YO023	I	MP	IS5	IS1021	R	1486562	1487478	916	novel*			RS_RS22815	response regulator	1	289	RS_RS22820	IS5 family transposase	-1	915	FALSE	289
YO023	I	MP	IS5	ISRso18	F	1882636	1882639	3	novel?			RS_RS24345	spore coat U domain-containing protein	-1	98	RS_RS24350	SCO family protein	-1	401	FALSE	98
YO023	I	MP	IS5	IS1405	R	1882561	1882647	86	novel*			RS_RS24345	spore coat U domain-containing protein	-1	23	RS_RS24350	SCO family protein	-1	393	FALSE	23
YO023	I	MP	IS5	IS1405	F	2040911	2040927	16	novel*			RS_RS24885	YadA-like family protein	-1	302	RS_RS24890	response regulator transcription factor	1	307	FALSE	302
YO023	I	MP	IS5	ISRso18	R	2040926	2040927	1	novel			RS_RS24885	YadA-like family protein	-1	317	RS_RS24890	response regulator transcription factor	1	307	FALSE	307
YO023	I	MP	IS3	ISRso16	F	2046817	2047476	659	novel*			RS_RS24900	EAL domain-containing protein	1	39	RS_RS26545	DDE-type integrase/transposase/recombinase	1	358	FALSE	39
YO023	I	MP	IS3	ISRso16	R	2048565	2049538	973	novel*			RS_RS24920	DUF1778 domain-containing protein	-1	203	RS_RS24935	cyanase	-1	84	FALSE	84
YO023	I	MP	IS110	ISBma3	R	2068404	2068448	44	novel*			RS_RS25030	RNA polymerase sigma factor	-1	338	RS_RS25030	RNA polymerase sigma factor	-1	333	TRUE	0
YO024	I	Chr	IS110	ISBma3	R	161403	161420	17	novel*			RS_RS00680	polyphosphate kinase 2 family protein	1	4	RS_RS00685	orotate phosphoribosyltransferase	-1	97	FALSE	4
YO024	I	Chr	IS110	ISBma3	R	262957	263007	50	novel*			RS_RS01165	methylmalonyl-CoA mutase family protein	1	25	RS_RS01170	DUF1275 domain-containing protein	-1	168	FALSE	25
YO024	I	Chr	IS3	ISRso16	F	451230	451384	154	novel*			RS_RS02090	single-stranded DNA-binding protein	1	94	RS_RS02095	hypothetical protein	1	79	FALSE	79
YO024	I	Chr	IS5	IS1421	R	537843	537899	56	novel*			RS_RS02500	crossover junction endodeoxyribonuclease RuvC	-1	45	RS_RS02505	bifunctional phosphoribosylaminoimidazolecarboxamide formyltransferase/IMP cyclohydrolase	-1	13	FALSE	13
YO024	I	Chr	IS5	IS1421	R	662923	663112	189	novel*			RS_RS03085	LysR family transcriptional regulator	1	41	RS_RS03090	nuclear transport factor 2 family protein	-1	93	FALSE	41
YO024	I	Chr	IS5	ISRso1	F	919919	919957	38	novel?			RS_RS04410	DUF1484 domain-containing protein	-1	419	RS_RS04415	COG2958 family protein	-1	34	FALSE	34
YO024	I	Chr	IS110	ISBma3	R	1598238	1598284	46	novel*			RS_RS27125	DUF4102 domain-containing protein	1	328	RS_RS27125	DUF4102 domain-containing protein	1	66	TRUE	0
YO024	I	Chr	IS5	ISRso1	R	1598867	1598975	108	novel*			RS_RS27125	DUF4102 domain-containing protein	1	301	RS_RS26715	hypothetical protein	1	360	FALSE	301
YO024	I	Chr	IS5	IS1420	R	1599390	1599408	18	novel*			RS_RS26715	hypothetical protein	1	107	RS_RS26715	hypothetical protein	1	73	TRUE	0
YO024	I	Chr	IS3	ISRso20	R	2038898	2039056	158	novel*			RS_RS09365	efflux transporter outer membrane subunit	-1	643	RS_RS26760	hypothetical protein	-1	40	FALSE	40
YO024	I	Chr	IS5	IS1421	F	2319239	2319244	5	novel			RS_RS10720	helix-turn-helix transcriptional regulator	1	283	RS_RS10725	hypothetical protein	1	387	FALSE	283
YO024	I	Chr	IS3	ISRso11	R	2415117	2415130	-13	novel			RS_RS11175	sulfurtransferase	1	30	RS_RS11180	ZIP family metal transporter	-1	33	FALSE	30
YO024	I	Chr	IS3	ISRso11	R	2613208	2614764	1556	known	99.931	93	RS_RS12080	hypothetical protein	1	73	RS_RS12095	prolipoprotein diacylglyceryl transferase	-1	26	FALSE	26
YO024	I	Chr	IS3	ISRso11	F	2762974	2763040	66	novel*			RS_RS12800	argininosuccinate synthase	1	33	RS_RS12805	ornithine carbamoyltransferase	-1	11	FALSE	11
YO024	I	Chr	IS5	ISRso1	F	3318996	3319005	9	novel			RS_RS15465	MerR family transcriptional regulator	-1	301	RS_RS15465	MerR family transcriptional regulator	-1	530	TRUE	0
YO024	I	Chr	IS5	ISRso1	R	3461755	3462338	583	novel*			RS_RS16045	SDR family oxidoreductase	1	717	RS_RS16045	SDR family oxidoreductase	1	644	TRUE	0
YO024	I	Chr	IS5	IS1421	R	3473131	3473248	117	novel*			RS_RS16090	hypothetical protein	-1	186	RS_RS25730	YopT-type cysteine protease domain-containing protein	-1	75	FALSE	75
YO024	I	MP	IS5	IS1421	F	36599	36665	66	novel*			RS_RS17340	DUF2076 domain-containing protein	-1	2	RS_RS17345	bifunctional salicylyl-CoA 5-hydroxylase/oxidoreductase	1	147	FALSE	2
YO024	I	MP	IS5	ISRso1	F	83908	84156	248	novel*			RS_RS17545	hypothetical protein	-1	266	RS_RS25855	hypothetical protein	1	210	FALSE	210
YO024	I	MP	IS5	IS1021	R	254648	255546	898	novel*			RS_RS18135	hypothetical protein	-1	238	RS_RS18140	IS5 family transposase	-1	897	FALSE	238
YO024	I	MP	IS3	ISRso12	F	272345	272495	150	novel*			RS_RS26895	hypothetical protein	1	349	RS_RS26015	transposase	1	76	FALSE	76
YO024	I	MP	IS5	IS1421	F	272354	272590	236	novel*			RS_RS26895	hypothetical protein	1	358	RS_RS26015	transposase	1	171	FALSE	171
YO024	I	MP	IS5	IS1021	F	351575	351579	4	novel?			RS_RS18460	TIGR02677 family protein	-1	628	RS_RS18460	TIGR02677 family protein	-1	930	TRUE	0
YO024	I	MP	IS5	ISRso1	R	687564	687589	25	novel*			RS_RS26115	hypothetical protein	1	57	RS_RS19770	IS3 family transposase	1	214	FALSE	57
YO024	I	MP	IS3	ISRso10	F	707951	709197	1246	known	91.894	100	RS_RS26135	DUF2946 domain-containing protein	-1	375	RS_RS19860	DUF6362 family protein	1	43	FALSE	43
YO024	I	MP	IS3	ISButh1	R	839684	839807	123	novel*			RS_RS20280	porin	-1	54	RS_RS20285	hydrolase	-1	13	FALSE	13
YO024	I	MP	IS3	ISRso11	F	1267879	1267920	41	novel*			RS_RS21965	polysaccharide biosynthesis protein	1	19	RS_RS21970	membrane protein	-1	2	FALSE	2
YO024	I	MP	IS5	IS1021	F	1486423	1486455	32	novel?			RS_RS22815	response regulator	1	150	RS_RS22820	IS5 family transposase	-1	108	FALSE	108
YO024	I	MP	IS5	ISRso1	R	1571458	1571475	17	novel*			RS_RS23105	NEL domain-containing protein	1	781	RS_RS23105	NEL domain-containing protein	1	337	TRUE	0
YO024	I	MP	IS5	IS1421	R	1985508	1985522	14	novel			RS_RS24725	catalase	-1	162	RS_RS24730	hypothetical protein	1	391	FALSE	162
YO024	I	MP	IS5	ISRso1	F	1985868	1985909	41	novel*			RS_RS24725	catalase	-1	522	RS_RS24730	hypothetical protein	1	4	FALSE	4
YO024	I	MP	IS3	ISRso16	F	2046817	2047425	608	novel*			RS_RS24900	EAL domain-containing protein	1	39	RS_RS26545	DDE-type integrase/transposase/recombinase	1	307	FALSE	39
YO024	I	MP	IS3	ISRso16	R	2048565	2049594	1029	novel*			RS_RS24920	DUF1778 domain-containing protein	-1	203	RS_RS24935	cyanase	-1	28	FALSE	28
YO025	I	Chr	ISL3	ISRso15	R	29664	29669	5	novel?			RS_RS00120	sel1 repeat family protein	-1	133	RS_RS00125	phasin family protein	-1	27	FALSE	27
YO025	I	Chr	ISL3	ISRso15	F	101575	101581	6	novel?			RS_RS00440	complex I NDUFA9 subunit family protein	-1	111	RS_RS00445	lytic transglycosylase domain-containing protein	-1	45	FALSE	45
YO025	I	Chr	ISL3	ISRso15	R	257595	258572	977	novel*			RS_RS01150	helix-turn-helix domain-containing protein	-1	419	RS_RS01160	hypothetical protein	-1	316	FALSE	316
YO025	I	Chr	ISL3	ISRso15	R	371760	371775	15	novel?			RS_RS01665	YifB family Mg chelatase-like AAA ATPase	-1	145	RS_RS01670	hypothetical protein	-1	49	FALSE	49
YO025	I	Chr	IS3	ISRso16	F	451260	451886	626	novel*			RS_RS02090	single-stranded DNA-binding protein	1	124	RS_RS25305	transposase	1	267	FALSE	124
YO025	I	Chr	ISL3	ISRso15	R	475996	476038	42	novel?			RS_RS02215	acetate kinase	-1	132	RS_RS02220	NADPH-dependent 7-cyano-7-deazaguanine reductase QueF	-1	52	FALSE	52
YO025	I	Chr	IS5	IS1421	R	662957	663152	195	novel*			RS_RS03085	LysR family transcriptional regulator	1	75	RS_RS03090	nuclear transport factor 2 family protein	-1	53	FALSE	53
YO025	I	Chr	ISL3	ISRso15	F	899741	899749	8	novel?			RS_RS04310	hypothetical protein	1	95	RS_RS04310	hypothetical protein	1	303	TRUE	0
YO025	I	Chr	IS5	ISRso1	F	919918	919983	65	novel*			RS_RS04410	DUF1484 domain-containing protein	-1	418	RS_RS04415	COG2958 family protein	-1	60	FALSE	60
YO025	I	Chr	ISL3	ISRso15	R	949305	949329	24	novel?			RS_RS04470	glycine zipper 2TM domain-containing protein	1	84	RS_RS04475	OmpA family protein	-1	49	FALSE	49
YO025	I	Chr	IS5	IS1421	F	1019469	1019593	124	novel*			RS_RS04800	chloride channel protein	-1	122	RS_RS04805	hypothetical protein	1	4	FALSE	4
YO025	I	Chr	ISL3	ISRso15	R	1245751	1245761	10	novel?			RS_RS05920	glycosyltransferase family 39 protein	-1	70	RS_RS05925	type B 50S ribosomal protein L31	-1	78	FALSE	70
YO025	I	Chr	ISL3	ISRso15	F	1309706	1309707	1	novel?			RS_RS06195	porin	-1	71	RS_RS06200	5-deoxy-glucuronate isomerase	-1	113	FALSE	71
YO025	I	Chr	ISL3	ISRso15	F	1832815	1832981	166	novel?			RS_RS08655	endopeptidase La	1	114	RS_RS08660	HU family DNA-binding protein	1	121	FALSE	114
YO025	I	Chr	IS3	ISRso20	R	2038750	2039099	349	novel*			RS_RS09365	efflux transporter outer membrane subunit	-1	495	RS_RS26760	hypothetical protein	-1	3	FALSE	3
YO025	I	Chr	ISL3	ISRso15	R	2078803	2078830	27	novel?			RS_RS09555	response regulator transcription factor	1	104	RS_RS09560	sensor domain-containing diguanylate cyclase	-1	84	FALSE	84
YO025	I	Chr	ISL3	ISRso15	F	2097475	2097495	20	novel?			RS_RS09655	phage tail assembly protein	-1	34	RS_RS09655	phage tail assembly protein	-1	343	TRUE	0
YO025	I	Chr	ISL3	ISRso15	F	2144617	2144625	8	novel?			RS_RS09885	hemin uptake protein HemP	1	141	RS_RS09890	heme-binding protein	-1	44	FALSE	44
YO025	I	Chr	ISL3	ISRso15	F	2199416	2199425	9	novel?			RS_RS10150	acyl-CoA dehydrogenase family protein	1	44	RS_RS10155	glutathione S-transferase N-terminal domain-containing protein	1	95	FALSE	44
YO025	I	Chr	ISL3	ISRso15	F	2203941	2203960	19	novel?			RS_RS26795	hypothetical protein	-1	379	RS_RS10180	urease accessory protein UreG	-1	148	FALSE	148
YO025	I	Chr	ISL3	ISRso15	R	2248214	2248223	9	novel?			RS_RS10405	phosphatidylserine decarboxylase	-1	99	RS_RS10410	ketol-acid reductoisomerase	-1	40	FALSE	40
YO025	I	Chr	ISL3	ISRso15	R	2407401	2407420	19	novel?			RS_RS11140	tRNA (adenosine(37)-N6)-threonylcarbamoyltransferase complex transferase subunit TsaD	1	22	RS_RS11140	tRNA (adenosine(37)-N6)-threonylcarbamoyltransferase complex transferase subunit TsaD	1	1041	TRUE	0
YO025	I	Chr	IS3	ISRso11	R	2613195	2614729	1534	known	99.931	94	RS_RS12080	hypothetical protein	1	60	RS_RS12095	prolipoprotein diacylglyceryl transferase	-1	61	FALSE	60
YO025	I	Chr	IS3	ISRso14	R	2680819	2681082	263	novel*			RS_RS12400	RHS repeat protein	-1	264	RS_RS12400	RHS repeat protein	-1	2666	TRUE	0
YO025	I	Chr	ISL3	ISRso15	R	2721172	2721176	4	novel?			RS_RS12605	hypothetical protein	1	77	RS_RS12610	HD-GYP domain-containing protein	1	192	FALSE	77
YO025	I	Chr	IS3	ISRso14	R	2908984	2909010	26	novel*			RS_RS13525	hypothetical protein	-1	390	RS_RS25605	cold shock domain-containing protein	-1	29	FALSE	29
YO025	I	Chr	ISL3	ISRso15	F	3026685	3026733	48	novel*			RS_RS14060	hypoxanthine-guanine phosphoribosyltransferase	1	26	RS_RS14065	MarC family protein	-1	11	FALSE	11
YO025	I	Chr	ISL3	ISRso15	F	3213129	3213140	11	novel?			RS_RS14930	diaminopimelate decarboxylase	1	14	RS_RS14935	protein-methionine-sulfoxide reductase heme-binding subunit MsrQ	-1	42	FALSE	14
YO025	I	Chr	ISL3	ISRso15	R	3259042	3259092	50	novel?			RS_RS15190	DUF2138 domain-containing protein	-1	115	RS_RS15195	DNA-directed RNA polymerase subunit beta'	-1	48	FALSE	48
YO025	I	Chr	ISL3	ISRso15	R	3291052	3291058	6	novel?			RS_RS15335	glycerol kinase GlpK	1	39	RS_RS15340	hypothetical protein	-1	15	FALSE	15
YO025	I	Chr	IS5	ISRso1	R	3318975	3319048	73	novel*			RS_RS15465	MerR family transcriptional regulator	-1	322	RS_RS15465	MerR family transcriptional regulator	-1	573	TRUE	0
YO025	I	Chr	ISL3	ISRso15	F	3323633	3323640	7	novel?			RS_RS15490	DUF1484 domain-containing protein	-1	266	RS_RS15500	high-potential iron-sulfur protein	1	497	FALSE	266
YO025	I	Chr	ISL3	ISRso15	F	3357060	3357099	39	novel?			RS_RS15655	hypothetical protein	1	63	RS_RS15660	hypothetical protein	1	27	FALSE	27
YO025	I	Chr	IS110	ISBma3	F	3361184	3361242	58	novel*			RS_RS15675	hypothetical protein	1	65	RS_RS15680	indolepyruvate ferredoxin oxidoreductase family protein	1	162	FALSE	65
YO025	I	Chr	IS110	ISBma3	R	3545397	3545418	21	novel*			RS_RS16495	acyltransferase	-1	297	RS_RS16500	glycine cleavage system aminomethyltransferase GcvT	1	520	FALSE	297
YO025	I	Chr	ISL3	ISRso15	F	3600219	3600229	10	novel?			RS_RS16730	hypothetical protein	1	66	RS_RS16735	branched-chain amino acid ABC transporter permease	-1	181	FALSE	66
YO025	I	MP	IS3	ISRso14	F	251624	251666	42	novel*			RS_RS18120	nucleotidyl transferase AbiEii/AbiGii toxin family protein	1	357	RS_RS18120	nucleotidyl transferase AbiEii/AbiGii toxin family protein	1	688	TRUE	0
YO025	I	MP	IS5	ISRso1	F	254544	254589	45	novel*			RS_RS18135	hypothetical protein	-1	134	RS_RS18140	IS5 family transposase	-1	60	FALSE	60
YO025	I	MP	IS110	ISBma3	R	445881	445900	19	novel*			RS_RS18775	response regulator transcription factor	-1	465	RS_RS18780	flagellar protein FlgN	-1	3	FALSE	3
YO025	I	MP	IS110	ISBma3	R	704990	705024	34	novel*			RS_RS19830	helix-turn-helix transcriptional regulator	-1	161	RS_RS19830	helix-turn-helix transcriptional regulator	-1	193	TRUE	0
YO025	I	MP	IS3	ISRso10	F	707944	709180	1236	known	91.828	100	RS_RS26135	DUF2946 domain-containing protein	-1	368	RS_RS19860	DUF6362 family protein	1	60	FALSE	60
YO025	I	MP	IS3	ISRso14	F	725171	725262	91	novel*			RS_RS19940	AraC family transcriptional regulator	1	378	RS_RS19940	AraC family transcriptional regulator	1	733	TRUE	0
YO025	I	MP	IS3	ISButh1	R	839684	839824	140	novel*			RS_RS20280	porin	-1	54	RS_RS20285	hydrolase	-1	30	FALSE	30
YO025	I	MP	IS3	ISRso14	F	1200709	1200773	64	novel*			RS_RS21695	porin	1	413	RS_RS21695	porin	1	758	TRUE	0
YO025	I	MP	IS5	ISRso1	F	1403179	1403252	73	novel*			RS_RS22465	alpha/beta hydrolase	1	94	RS_RS22465	alpha/beta hydrolase	1	999	TRUE	0
YO025	I	MP	IS5	ISRso1	F	1427475	1427499	24	novel*			RS_RS26330	suppressor of fused domain protein	-1	446	RS_RS26330	suppressor of fused domain protein	-1	169	TRUE	0
YO025	I	MP	IS5	IS1405	R	1430475	1431598	1123	known	92.755	99	RS_RS22595	IS701-like element ISRso17 family transposase	1	107	RS_RS27005	hypothetical protein	-1	44	FALSE	44
YO025	I	MP	IS5	ISRso18	F	1430475	1431598	1123	known	89.232	89	RS_RS22595	IS701-like element ISRso17 family transposase	1	107	RS_RS27005	hypothetical protein	-1	44	FALSE	44
YO025	I	MP	IS110	ISBma3	F	1595789	1595853	64	novel*			RS_RS27310	hypothetical protein	-1	737	RS_RS23225	hypothetical protein	-1	36	FALSE	36
YO025	I	MP	IS3	ISRso16	F	2046807	2047476	669	novel*			RS_RS24900	EAL domain-containing protein	1	29	RS_RS26545	DDE-type integrase/transposase/recombinase	1	358	FALSE	29
YO025	I	MP	IS3	ISRso16	R	2048573	2049543	970	novel*			RS_RS24920	DUF1778 domain-containing protein	-1	211	RS_RS24935	cyanase	-1	79	FALSE	79
YO026	IIB	Chr	IS3	ISRso10	F	5603	5643	40	novel*			RSUY_RS00025	hypothetical protein	-1	97	RSUY_RS00030	isoprenylcysteine carboxylmethyltransferase family protein	1	245	FALSE	97
YO026	IIB	Chr	IS3	ISRso20	R	396387	396391	4	novel			RSUY_RS01610	indolepyruvate ferredoxin oxidoreductase family protein	-1	396	RSUY_RS01615	pyridoxamine 5'-phosphate oxidase family protein	-1	76	FALSE	76
YO026	IIB	Chr	IS701	ISRso17	R	2816319	2817604	1285	novel*			RSUY_RS12910	hypothetical protein	-1	18	RSUY_RS12920	IS3 family transposase	1	1189	FALSE	18
YO026	IIB	Chr	IS3	ISRso10	R	2817882	2817891	-9	novel			RSUY_RS24525	type III effector protein	-1	217	RSUY_RS24525	type III effector protein	-1	242	TRUE	0
YO026	IIB	Chr	IS3	ISRso10	F	3170340	3170505	165	novel*			RSUY_RS14625	response regulator transcription factor	1	573	RSUY_RS14625	response regulator transcription factor	1	225	TRUE	0
YO026	IIB	MP	IS5	IS1421	F	437674	437929	255	novel*			RSUY_RS17350	sensor histidine kinase	-1	173	RSUY_RS23760	IS5 family transposase	1	249	FALSE	173
YO026	IIB	MP	IS701	ISRso17	F	526914	526919	-5	novel			RSUY_RS17680	IS5-like element IS1021 family transposase	-1	141	RSUY_RS17685	FAD-containing oxidoreductase	1	170	FALSE	141
YO026	IIB	MP	IS3	ISRso20	R	1387643	1387659	16	novel*			RSUY_RS20795	alpha/beta hydrolase	1	239	RSUY_RS20800	transposase	-1	170	FALSE	170
YO026	IIB	MP	IS3	ISRso20	R	1854992	1855340	348	novel*			RSUY_RS22520	cyclopropane fatty acyl phospholipid synthase	1	90	RSUY_RS22525	integrase core domain-containing protein	-1	280	FALSE	90
YO026	IIB	MP	IS5	IS1421	R	1878908	1879176	268	novel*			RSUY_RS24190	IS5 family transposase	-1	267	RSUY_RS24200	IS5 family transposase	1	583	FALSE	267
YO026	IIB	MP	IS701	ISRso17	R	1921503	1921507	-4	novel			RSUY_RS22840	LysR family transcriptional regulator	1	4	RSUY_RS22840	LysR family transcriptional regulator	1	888	TRUE	0
YO027	I	Chr	IS3	ISRso10	R	227699	227922	223	novel*			RS_RS01010	thymidine phosphorylase	1	254	RS_RS01015	LysR family transcriptional regulator	-1	37	FALSE	37
YO027	I	Chr	IS3	ISRso16	F	451256	451865	609	novel*			RS_RS02090	single-stranded DNA-binding protein	1	120	RS_RS25305	transposase	1	246	FALSE	120
YO027	I	Chr	IS256	ISRso7	R	558390	558434	44	novel*			RS_RS02590	lactoylglutathione lyase	-1	68	RS_RS02595	M48 family metallopeptidase	-1	621	FALSE	68
YO027	I	Chr	IS5	IS1421	R	662907	663146	239	novel*			RS_RS03085	LysR family transcriptional regulator	1	25	RS_RS03090	nuclear transport factor 2 family protein	-1	59	FALSE	25
YO027	I	Chr	IS3	ISRso16	F	671058	671189	131	novel*			RS_RS26555	transposase	-1	61	RS_RS03135	zinc-dependent alcohol dehydrogenase family protein	-1	27	FALSE	27
YO027	I	Chr	IS110	ISBma3	F	901952	901965	13	novel			RS_RS04330	type III secretion system YopJ family effector PopP2	-1	706	RS_RS04330	type III secretion system YopJ family effector PopP2	-1	774	TRUE	0
YO027	I	Chr	IS5	IS1405	R	941762	941789	27	novel*			RS_RS25380	hypothetical protein	-1	306	RS_RS04455	DUF748 domain-containing protein	-1	1470	FALSE	306
YO027	I	Chr	IS5	Unknown_IS5	R	1598912	1598952	40	novel?			RS_RS27125	DUF4102 domain-containing protein	1	346	RS_RS26715	hypothetical protein	1	383	FALSE	346
YO027	I	Chr	IS5	IS1405	R	1599535	1599567	32	novel*			RS_RS26715	hypothetical protein	1	38	RS_RS07515	hypothetical protein	1	234	FALSE	38
YO027	I	Chr	IS5	IS1405	F	1647150	1647195	45	novel*			RS_RS07730	acyltransferase	-1	93	RS_RS07730	acyltransferase	-1	1125	TRUE	0
YO027	I	Chr	IS5	IS1405	R	1914406	1914483	77	novel*			RS_RS08975	hypothetical protein	1	23	RS_RS08980	ShlB/FhaC/HecB family hemolysin secretion/activation protein	1	28	FALSE	23
YO027	I	Chr	IS3	ISRso20	R	2038888	2039053	165	novel*			RS_RS09365	efflux transporter outer membrane subunit	-1	633	RS_RS26760	hypothetical protein	-1	43	FALSE	43
YO027	I	Chr	IS5	IS1421	R	2088957	2089011	54	novel*			RS_RS09595	hypothetical protein	-1	36	RS_RS09600	hypothetical protein	-1	26	FALSE	26
YO027	I	Chr	IS5	IS1405	F	2125808	2125843	35	novel*			RS_RS26785	hypothetical protein	-1	88	RS_RS09805	MCP four helix bundle domain-containing protein	1	80	FALSE	80
YO027	I	Chr	IS5	ISRso1	F	2680528	2680801	273	novel*			RS_RS12400	RHS repeat protein	-1	555	RS_RS12400	RHS repeat protein	-1	2385	TRUE	0
YO027	I	Chr	IS110	ISBma3	R	2768478	2768524	46	novel*			RS_RS12830	VTT domain-containing protein	-1	58	RS_RS12835	TetR family transcriptional regulator	1	111	FALSE	58
YO027	I	Chr	IS5	ISRso1	R	2793553	2793793	240	novel?			RS_RS12965	conjugal transfer protein TraG	-1	503	RS_RS12965	conjugal transfer protein TraG	-1	1765	TRUE	0
YO027	I	Chr	IS5	IS1405	F	3381005	3381037	32	novel*			RS_RS15745	MFS transporter	1	539	RS_RS15745	MFS transporter	1	747	TRUE	0
YO027	I	Chr	IS5	ISRso1	F	3472074	3472389	315	novel*			RS_RS16080	oxidoreductase	1	66	RS_RS16085	hypothetical protein	-1	109	FALSE	66
YO027	I	MP	IS5	ISRso18	F	83955	84007	52	novel?			RS_RS25855	hypothetical protein	1	209	RS_RS25855	hypothetical protein	1	61	TRUE	0
YO027	I	MP	IS256	ISRso7	R	84315	84394	79	novel*			RS_RS25855	hypothetical protein	1	151	RS_RS25860	hypothetical protein	1	73	FALSE	73
YO027	I	MP	IS5	ISRso1	R	211692	211753	61	novel*			RS_RS25985	hypothetical protein	-1	222	RS_RS17965	hypothetical protein	1	138	FALSE	138
YO027	I	MP	IS5	IS1405	F	249395	249436	41	novel*			RS_RS18110	decarboxylase	-1	94	RS_RS18115	type IV toxin-antitoxin system AbiEi family antitoxin domain-containing protein	1	859	FALSE	94
YO027	I	MP	IS5	IS1021	R	254643	255456	813	novel?			RS_RS18135	hypothetical protein	-1	233	RS_RS18140	IS5 family transposase	-1	807	FALSE	233
YO027	I	MP	IS3	ISRso12	F	272273	272493	220	novel*			RS_RS26895	hypothetical protein	1	277	RS_RS26015	transposase	1	74	FALSE	74
YO027	I	MP	IS5	IS1421	F	272369	272594	225	novel*			RS_RS26895	hypothetical protein	1	373	RS_RS26015	transposase	1	175	FALSE	175
YO027	I	MP	IS5	IS1421	R	274286	274579	293	novel*			RS_RS18205	flavin-dependent monooxygenase	1	162	RS_RS18210	sensor histidine kinase	-1	102	FALSE	102
YO027	I	MP	IS5	IS1421	F	352337	352359	22	novel*			RS_RS18460	TIGR02677 family protein	-1	134	RS_RS18465	M20/M25/M40 family metallo-hydrolase	-1	143	FALSE	134
YO027	I	MP	IS5	IS1405	F	400037	400040	-3	novel			RS_RS18605	hypothetical protein	-1	20	RS_RS18610	3-oxoacyl-ACP reductase FabG	-1	269	FALSE	20
YO027	I	MP	IS5	IS1421	R	443211	443234	23	novel*			RS_RS18765	GntR family transcriptional regulator	1	92	RS_RS18765	GntR family transcriptional regulator	1	660	TRUE	0
YO027	I	MP	IS5	IS1405	F	561771	561894	123	novel*			RS_RS19310	immunity protein 58	-1	470	RS_RS26920	RHS repeat protein	-1	96	FALSE	96
YO027	I	MP	IS256	ISRso7	F	600600	600645	45	novel*			RS_RS19455	IS256-like element ISRso7 family transposase	1	505	RS_RS19460	amino acid ABC transporter ATP-binding protein	-1	31	FALSE	31
YO027	I	MP	IS5	IS1421	R	624851	624901	50	novel*			RS_RS19570	hypothetical protein	-1	237	RS_RS19580	IS3-like element ISRso12 family transposase	1	273	FALSE	237
YO027	I	MP	IS5	IS1021	F	669044	669049	5	novel?			RS_RS19730	metallophosphoesterase	1	129	RS_RS19735	LysR family transcriptional regulator	1	18	FALSE	18
YO027	I	MP	IS3	ISRso10	F	707768	709208	1440	known	91.766	93	RS_RS26135	DUF2946 domain-containing protein	-1	192	RS_RS19860	DUF6362 family protein	1	32	FALSE	32
YO027	I	MP	IS3	ISRso10	F	707911	709208	1297	known	91.938	99	RS_RS26135	DUF2946 domain-containing protein	-1	335	RS_RS19860	DUF6362 family protein	1	32	FALSE	32
YO027	I	MP	IS3	ISButh1	R	839611	839797	186	novel*			RS_RS20280	porin	-1	19	RS_RS20285	hydrolase	-1	3	FALSE	3
YO027	I	MP	IS5	IS1421	F	954402	954450	48	novel*			RS_RS20730	hypothetical protein	1	501	RS_RS20735	hypothetical protein	1	16	FALSE	16
YO027	I	MP	IS3	ISRso11	R	1267900	1267992	92	novel*			RS_RS21965	polysaccharide biosynthesis protein	1	2	RS_RS21970	membrane protein	-1	70	FALSE	2
YO027	I	MP	IS256	ISRso7	F	1426879	1426895	16	novel*			RS_RS22575	hypothetical protein	-1	387	RS_RS22575	hypothetical protein	-1	37	TRUE	0
YO027	I	MP	IS5	IS1021	R	1486560	1487463	903	novel*			RS_RS22815	response regulator	1	287	RS_RS22820	IS5 family transposase	-1	900	FALSE	287
YO027	I	MP	IS256	ISRso7	R	1778090	1778097	7	novel			RS_RS23945	flagellar transcriptional regulator FlhD	-1	499	RS_RS26445	hypothetical protein	-1	245	FALSE	245
YO027	I	MP	IS5	ISRso1	F	1808754	1808813	59	novel*			RS_RS24065	serine O-acetyltransferase	-1	76	RS_RS24065	serine O-acetyltransferase	-1	553	TRUE	0
YO027	I	MP	IS5	ISRso1	R	1989162	1989230	68	novel*			RS_RS26525	RHS repeat protein	1	2195	RS_RS26525	RHS repeat protein	1	465	TRUE	0
YO027	I	MP	IS3	ISRso16	F	2046817	2047459	642	novel*			RS_RS24900	EAL domain-containing protein	1	39	RS_RS26545	DDE-type integrase/transposase/recombinase	1	341	FALSE	39
YO027	I	MP	IS3	ISRso16	R	2048565	2049596	1031	novel*			RS_RS24920	DUF1778 domain-containing protein	-1	203	RS_RS24935	cyanase	-1	26	FALSE	26
YO028	I	Chr	IS5	IS1405	F	93574	93608	34	novel*			RS_RS00400	hypothetical protein	1	143	RS_RS00405	hypothetical protein	1	61	FALSE	61
YO028	I	Chr	IS5	IS1420	R	139454	139462	-8	novel			RS_RS00570	phage tail protein	1	545	RS_RS00570	phage tail protein	1	12	TRUE	0
YO028	I	Chr	IS701	ISRso17	R	202840	202844	-4	novel			RS_RS00880	glutamine--fructose-6-phosphate transaminase (isomerizing)	1	167	RS_RS00885	universal stress protein	-1	666	FALSE	167
YO028	I	Chr	IS3	ISRso10	R	227796	227871	75	novel*			RS_RS01010	thymidine phosphorylase	1	351	RS_RS01015	LysR family transcriptional regulator	-1	14	FALSE	14
YO028	I	Chr	IS5	IS1420	R	249898	249912	14	novel			RS_RS27090	hypothetical protein	1	223	RS_RS27090	hypothetical protein	1	154	TRUE	0
YO028	I	Chr	IS3	ISRso16	F	451229	451830	601	novel*			RS_RS02090	single-stranded DNA-binding protein	1	93	RS_RS25305	transposase	1	211	FALSE	93
YO028	I	Chr	IS5	IS1421	R	662933	663103	170	novel*			RS_RS03085	LysR family transcriptional regulator	1	51	RS_RS26665	IS5/IS1182 family transposase	-1	142	FALSE	51
YO028	I	Chr	IS3	ISRso16	F	671061	671169	108	novel*			RS_RS26555	transposase	-1	64	RS_RS03135	zinc-dependent alcohol dehydrogenase family protein	-1	47	FALSE	47
YO028	I	Chr	IS110	ISBma3	F	901952	901953	1	novel			RS_RS04330	type III secretion system YopJ family effector PopP2	-1	706	RS_RS04330	type III secretion system YopJ family effector PopP2	-1	762	TRUE	0
YO028	I	Chr	IS5	IS1420	R	941502	941508	6	novel			RS_RS25380	hypothetical protein	-1	46	RS_RS04455	DUF748 domain-containing protein	-1	1751	FALSE	46
YO028	I	Chr	IS5	ISRso1	R	1598860	1598997	137	novel*			RS_RS27125	DUF4102 domain-containing protein	1	294	RS_RS26715	hypothetical protein	1	338	FALSE	294
YO028	I	Chr	IS110	ISBma3	R	1647411	1647463	52	novel*			RS_RS07730	acyltransferase	-1	168	RS_RS07735	sulfite exporter TauE/SafE family protein	-1	21	FALSE	21
YO028	I	Chr	IS3	ISRso20	R	2038888	2039111	223	novel*			RS_RS09365	efflux transporter outer membrane subunit	-1	633	RS_RS26760	hypothetical protein	-1	15	FALSE	15
YO028	I	Chr	IS5	IS1405	R	2125808	2125848	40	novel*			RS_RS26785	hypothetical protein	-1	88	RS_RS09805	MCP four helix bundle domain-containing protein	1	75	FALSE	75
YO028	I	Chr	IS5	IS1420	R	2204026	2204028	2	novel			RS_RS26795	hypothetical protein	-1	464	RS_RS10180	urease accessory protein UreG	-1	80	FALSE	80
YO028	I	Chr	IS5	IS1420	R	2517654	2517659	5	novel			RS_RS25530	alpha/beta hydrolase	-1	543	RS_RS25530	alpha/beta hydrolase	-1	11	TRUE	0
YO028	I	Chr	IS3	ISRso11	F	2613114	2614688	1574	known	99.931	92	RS_RS12080	hypothetical protein	1	21	RS_RS12095	prolipoprotein diacylglyceryl transferase	-1	102	FALSE	21
YO028	I	Chr	IS3	ISRso11	R	2634881	2634940	59	novel*			RS_RS12195	tRNA-Leu	1	16	RS_RS12200	MarR family winged helix-turn-helix transcriptional regulator	1	93	FALSE	16
YO028	I	Chr	IS3	ISRso11	F	2762940	2762993	53	novel*			RS_RS12800	argininosuccinate synthase	1	1	RS_RS12805	ornithine carbamoyltransferase	-1	58	FALSE	1
YO028	I	Chr	IS5	IS1405	R	3155435	3155451	16	novel*			RS_RS14640	HAMP domain-containing histidine kinase	-1	325	RS_RS14645	GNAT family N-acetyltransferase	1	105	FALSE	105
YO028	I	Chr	IS5	IS1420	F	3339856	3339864	8	novel			RS_RS15575	S8 family serine peptidase	-1	355	RS_RS15575	S8 family serine peptidase	-1	1648	TRUE	0
YO028	I	Chr	IS5	IS1420	F	3445722	3445732	10	novel			RS_RS15985	hypothetical protein	-1	175	RS_RS25700	hypothetical protein	-1	259	FALSE	175
YO028	I	Chr	IS5	IS1420	F	3455527	3455564	37	novel*			RS_RS15990	hemagglutinin	-1	472	RS_RS15995	DUF1484 domain-containing protein	1	612	FALSE	472
YO028	I	Chr	IS5	IS1405	R	3456754	3456757	3	novel			RS_RS16000	hypothetical protein	-1	103	RS_RS16000	hypothetical protein	-1	197	TRUE	0
YO028	I	Chr	IS5	IS1405	R	3458869	3458952	83	novel*			RS_RS16025	hypothetical protein	-1	43	RS_RS16030	hypothetical protein	-1	340	FALSE	43
YO028	I	Chr	IS5	ISRso1	F	3460560	3461462	902	known	96.719	98	RS_RS16035	hypothetical protein	-1	4	RS_RS16045	SDR family oxidoreductase	1	232	FALSE	4
YO028	I	Chr	IS5	Unknown_IS5	F	3461678	3461707	29	novel*			RS_RS16040	IS5 family transposase	1	232	RS_RS16045	SDR family oxidoreductase	1	13	FALSE	13
YO028	I	Chr	IS5	IS1420	F	3464801	3464842	41	novel*			RS_RS16060	efflux RND transporter permease subunit	-1	3080	RS_RS16060	efflux RND transporter permease subunit	-1	84	TRUE	0
YO028	I	Chr	IS5	IS1421	F	3506934	3506934	0	novel			RS_RS16285	ImmA/IrrE family metallo-endopeptidase	-1	945	RS_RS16285	ImmA/IrrE family metallo-endopeptidase	-1	195	TRUE	0
YO028	I	Chr	IS5	IS1405	F	3508149	3508185	36	novel*			RS_RS16285	ImmA/IrrE family metallo-endopeptidase	-1	270	RS_RS16290	tRNA-Ala	-1	253	FALSE	253
YO028	I	MP	IS5	ISRso1	F	83922	84130	208	novel*			RS_RS17545	hypothetical protein	-1	280	RS_RS25855	hypothetical protein	1	184	FALSE	184
YO028	I	MP	IS5	IS1420	R	234596	234606	-10	novel			RS_RS18070	hypothetical protein	-1	35	RS_RS18070	hypothetical protein	-1	500	TRUE	0
YO028	I	MP	IS5	IS1021	R	254603	255491	888	novel*			RS_RS18135	hypothetical protein	-1	193	RS_RS18140	IS5 family transposase	-1	842	FALSE	193
YO028	I	MP	IS5	IS1021	R	262117	262121	4	novel?			RS_RS25995	hypothetical protein	-1	537	RS_RS25995	hypothetical protein	-1	4	TRUE	0
YO028	I	MP	IS5	ISRso1	R	269340	269347	7	novel			RS_RS26005	serine/threonine-protein kinase	-1	367	RS_RS26005	serine/threonine-protein kinase	-1	1323	TRUE	0
YO028	I	MP	IS3	ISRso12	F	272354	272445	91	novel*			RS_RS26895	hypothetical protein	1	358	RS_RS26015	transposase	1	26	FALSE	26
YO028	I	MP	IS5	IS1421	R	352349	352355	6	novel			RS_RS18460	TIGR02677 family protein	-1	146	RS_RS18465	M20/M25/M40 family metallo-hydrolase	-1	147	FALSE	146
YO028	I	MP	IS5	IS1420	F	464884	464906	22	novel*			RS_RS18880	3-ketoacyl-ACP reductase FabG2	-1	704	RS_RS18880	3-ketoacyl-ACP reductase FabG2	-1	47	TRUE	0
YO028	I	MP	IS3	ISRso10	F	707768	709177	1409	known	91.73	93	RS_RS26135	DUF2946 domain-containing protein	-1	192	RS_RS19860	DUF6362 family protein	1	63	FALSE	63
YO028	I	MP	IS3	ISRso10	F	707911	709177	1266	known	91.905	99	RS_RS26135	DUF2946 domain-containing protein	-1	335	RS_RS19860	DUF6362 family protein	1	63	FALSE	63
YO028	I	MP	IS5	IS1420	R	722245	722248	3	novel			RS_RS26160	hypothetical protein	-1	288	RS_RS26160	hypothetical protein	-1	48	TRUE	0
YO028	I	MP	IS5	IS1420	F	736736	736789	53	novel*			RS_RS20000	S8 family serine peptidase	-1	349	RS_RS20000	S8 family serine peptidase	-1	1696	TRUE	0
YO028	I	MP	IS5	IS1420	R	737075	737081	6	novel			RS_RS20000	S8 family serine peptidase	-1	10	RS_RS20000	S8 family serine peptidase	-1	1988	TRUE	0
YO028	I	MP	IS5	ISRso1	R	1122802	1122815	13	novel			RS_RS21375	type I glutamate--ammonia ligase	-1	1471	RS_RS21375	type I glutamate--ammonia ligase	-1	18	TRUE	0
YO028	I	MP	IS5	IS1421	R	1387945	1387963	18	novel*			RS_RS22405	ShlB/FhaC/HecB family hemolysin secretion/activation protein	1	330	RS_RS22405	ShlB/FhaC/HecB family hemolysin secretion/activation protein	1	1362	TRUE	0
YO028	I	MP	IS3	ISButh1	R	1415684	1415689	-5	novel			RS_RS22510	hypothetical protein	-1	455	RS_RS22510	hypothetical protein	-1	228	TRUE	0
YO028	I	MP	IS5	IS1420	R	1574401	1574462	61	novel*			RS_RS23115	YceI family protein	1	353	RS_RS23120	hypothetical protein	1	55	FALSE	55
YO028	I	MP	IS5	IS1420	F	1662677	1662714	37	novel*			RS_RS26385	peptidoglycan-binding protein	1	120	RS_RS26385	peptidoglycan-binding protein	1	106	TRUE	0
YO028	I	MP	IS5	IS1420	F	1692877	1692898	21	novel*			RS_RS26420	peptidoglycan-binding protein	1	110	RS_RS26420	peptidoglycan-binding protein	1	100	TRUE	0
YO028	I	MP	IS3	ISRso11	R	1738832	1738854	22	novel*			RS_RS23770	transposase	1	13	RS_RS23775	hypothetical protein	-1	25	FALSE	13
YO028	I	MP	IS5	IS1420	R	1786045	1786074	29	novel*			RS_RS23970	non-ribosomal peptide synthetase	-1	222	RS_RS23970	non-ribosomal peptide synthetase	-1	2621	TRUE	0
YO028	I	MP	IS5	IS1420	F	1838141	1838192	51	novel*			RS_RS24155	hypothetical protein	-1	694	RS_RS24155	hypothetical protein	-1	182	TRUE	0
YO028	I	MP	IS3	ISRso16	F	2046823	2047388	565	novel*			RS_RS24900	EAL domain-containing protein	1	45	RS_RS26545	DDE-type integrase/transposase/recombinase	1	270	FALSE	45
YO028	I	MP	IS3	ISRso16	R	2048976	2049525	549	novel*			RS_RS24925	IS3 family transposase	-1	500	RS_RS24935	cyanase	-1	97	FALSE	97
YO029	I	Chr	IS3	ISRso11	R	230739	230844	105	novel*			RS_RS01025	MFS transporter	1	587	RS_RS01025	MFS transporter	1	745	TRUE	0
YO029	I	Chr	IS5	ISRso1	R	335643	335648	5	novel			RS_RS01485	IclR family transcriptional regulator	-1	19	RS_RS01490	hypothetical protein	1	70	FALSE	19
YO029	I	Chr	IS3	ISRso16	F	451469	451902	433	novel*			RS_RS27325	IS3 family transposase	1	101	RS_RS25305	transposase	1	283	FALSE	101
YO029	I	Chr	IS5	IS1405	F	573299	573337	38	novel*			RS_RS02660	OmpW family protein	-1	65	RS_RS02665	DUF1571 domain-containing protein	-1	98	FALSE	65
YO029	I	Chr	IS5	IS1421	R	662912	663069	157	novel*			RS_RS03085	LysR family transcriptional regulator	1	30	RS_RS26665	IS5/IS1182 family transposase	-1	108	FALSE	30
YO029	I	Chr	IS5	Unknown_IS5	F	865480	865497	17	novel*			RS_RS25350	hypothetical protein	1	790	RS_RS26560	IS3 family transposase	-1	221	FALSE	221
YO029	I	Chr	IS5	ISRso1	R	1598842	1599002	160	novel*			RS_RS27125	DUF4102 domain-containing protein	1	276	RS_RS26715	hypothetical protein	1	333	FALSE	276
YO029	I	Chr	IS5	Unknown_IS5	R	1821402	1821416	14	novel?			RS_RS26740	hypothetical protein	-1	973	RS_RS26740	hypothetical protein	-1	112	TRUE	0
YO029	I	Chr	IS3	ISRso20	R	2038750	2039049	299	novel*			RS_RS09365	efflux transporter outer membrane subunit	-1	495	RS_RS26760	hypothetical protein	-1	47	FALSE	47
YO029	I	Chr	IS5	IS1405	F	2289919	2289927	8	novel			RS_RS10600	FAD-binding oxidoreductase	-1	31	RS_RS10605	GntR family transcriptional regulator	1	571	FALSE	31
YO029	I	Chr	IS5	ISRso18	R	2289931	2289959	28	novel*			RS_RS10600	FAD-binding oxidoreductase	-1	43	RS_RS10605	GntR family transcriptional regulator	1	539	FALSE	43
YO029	I	Chr	IS3	ISRso11	R	2613177	2614710	1533	known	99.931	95	RS_RS12080	hypothetical protein	1	42	RS_RS12095	prolipoprotein diacylglyceryl transferase	-1	80	FALSE	42
YO029	I	Chr	IS5	ISRso1	R	3304624	3304700	76	novel*			RS_RS27270	hypothetical protein	1	22	RS_RS15405	PepSY-associated TM helix domain-containing protein	1	50	FALSE	22
YO029	I	Chr	IS5	Unknown_IS5	F	3459096	3459124	28	novel?			RS_RS16025	hypothetical protein	-1	184	RS_RS16030	hypothetical protein	-1	168	FALSE	168
YO029	I	Chr	IS5	IS1405	F	3460063	3460067	4	novel			RS_RS16035	hypothetical protein	-1	501	RS_RS16035	hypothetical protein	-1	40	TRUE	0
YO029	I	Chr	IS5	ISRso18	R	3460076	3460097	21	novel*			RS_RS16035	hypothetical protein	-1	488	RS_RS16035	hypothetical protein	-1	70	TRUE	0
YO029	I	Chr	IS5	ISRso1	R	3461719	3462303	584	novel*			RS_RS16045	SDR family oxidoreductase	1	753	RS_RS16045	SDR family oxidoreductase	1	609	TRUE	0
YO029	I	Chr	IS3	ISRso11	F	3611210	3611214	4	novel			RS_RS16780	heavy-metal-associated domain-containing protein	1	35	RS_RS16785	OmpW family protein	-1	25	FALSE	25
YO029	I	MP	IS5	ISRso1	F	83905	84006	101	novel*			RS_RS17545	hypothetical protein	-1	263	RS_RS25855	hypothetical protein	1	60	FALSE	60
YO029	I	MP	IS5	IS1405	F	117418	118155	737	novel*			RS_RS25925	hypothetical protein	1	825	RS_RS25925	hypothetical protein	1	737	TRUE	0
YO029	I	MP	IS5	ISRso18	F	118267	118302	35	novel*			RS_RS17650	DUF3274 domain-containing protein	1	2234	RS_RS17650	DUF3274 domain-containing protein	1	63	TRUE	0
YO029	I	MP	IS5	IS1405	R	118289	118305	16	novel*			RS_RS17650	DUF3274 domain-containing protein	1	2212	RS_RS17650	DUF3274 domain-containing protein	1	66	TRUE	0
YO029	I	MP	IS5	IS1421	R	212660	212717	57	novel*			RS_RS17965	hypothetical protein	1	478	RS_RS17970	hypothetical protein	1	261	FALSE	261
YO029	I	MP	IS5	IS1405	F	234228	234231	3	novel			RS_RS18070	hypothetical protein	-1	403	RS_RS18070	hypothetical protein	-1	125	TRUE	0
YO029	I	MP	IS5	ISRso18	R	234235	234257	22	novel*			RS_RS18070	hypothetical protein	-1	396	RS_RS18070	hypothetical protein	-1	151	TRUE	0
YO029	I	MP	IS5	IS1405	F	249362	249464	102	novel*			RS_RS18110	decarboxylase	-1	61	RS_RS18115	type IV toxin-antitoxin system AbiEi family antitoxin domain-containing protein	1	831	FALSE	61
YO029	I	MP	IS5	ISRso18	F	254512	254693	181	novel?			RS_RS18135	hypothetical protein	-1	102	RS_RS18140	IS5 family transposase	-1	44	FALSE	44
YO029	I	MP	IS5	IS1021	R	254648	255537	889	novel*			RS_RS18135	hypothetical protein	-1	238	RS_RS18140	IS5 family transposase	-1	888	FALSE	238
YO029	I	MP	IS5	IS1405	F	351575	351580	-5	novel			RS_RS18460	TIGR02677 family protein	-1	628	RS_RS18460	TIGR02677 family protein	-1	931	TRUE	0
YO029	I	MP	IS5	ISRso18	R	351575	351580	5	novel?			RS_RS18460	TIGR02677 family protein	-1	628	RS_RS18460	TIGR02677 family protein	-1	931	TRUE	0
YO029	I	MP	IS5	IS1421	R	722001	722104	103	novel*			RS_RS19925	IS5-like element ISRso9 family transposase	-1	549	RS_RS26160	hypothetical protein	-1	96	FALSE	96
YO029	I	MP	IS5	ISRso18	R	897976	898007	31	novel?			RS_RS20520	hypothetical protein	-1	32	RS_RS20525	cytochrome P450	1	380	FALSE	32
YO029	I	MP	IS5	IS1405	F	897968	898071	103	novel*			RS_RS20520	hypothetical protein	-1	24	RS_RS20525	cytochrome P450	1	316	FALSE	24
YO029	I	MP	IS5	ISRso1	R	916840	916886	46	novel*			RS_RS20615	sterol desaturase family protein	-1	89	RS_RS26955	hypothetical protein	-1	111	FALSE	89
YO029	I	MP	IS3	ISRso11	R	1267740	1267973	233	novel*			RS_RS21965	polysaccharide biosynthesis protein	1	158	RS_RS21970	membrane protein	-1	51	FALSE	51
YO029	I	MP	IS5	ISRso18	R	1486424	1486575	151	novel?			RS_RS22815	response regulator	1	151	RS_RS22820	IS5 family transposase	-1	12	FALSE	12
YO029	I	MP	IS5	IS1021	R	1486562	1487460	898	novel*			RS_RS22815	response regulator	1	289	RS_RS22820	IS5 family transposase	-1	897	FALSE	289
YO029	I	MP	IS5	ISRso18	R	1540697	1540715	18	novel?			RS_RS22970	methyl-accepting chemotaxis protein	-1	263	RS_RS22975	entericidin A/B family lipoprotein	1	20	FALSE	20
YO029	I	MP	IS5	IS1405	F	1540697	1540815	118	novel*			RS_RS22970	methyl-accepting chemotaxis protein	-1	263	RS_RS22975	entericidin A/B family lipoprotein	1	80	FALSE	80
YO029	I	MP	IS5	ISRso18	R	1574303	1574305	2	novel?			RS_RS23115	YceI family protein	1	255	RS_RS23120	hypothetical protein	1	212	FALSE	212
YO029	I	MP	IS5	IS1405	F	1574296	1574409	113	novel*			RS_RS23115	YceI family protein	1	248	RS_RS23120	hypothetical protein	1	108	FALSE	108
YO029	I	MP	IS5	IS1421	R	1692973	1693017	44	novel?			RS_RS26420	peptidoglycan-binding protein	1	14	RS_RS23605	hypothetical protein	-1	99	FALSE	14
YO029	I	MP	IS5	ISRso1	R	1838669	1838671	-2	novel			RS_RS24155	hypothetical protein	-1	166	RS_RS24155	hypothetical protein	-1	661	TRUE	0
YO029	I	MP	IS3	ISRso16	F	2046817	2047114	297	novel*			RS_RS24900	EAL domain-containing protein	1	39	RS_RS26545	DDE-type integrase/transposase/recombinase	1	4	FALSE	4
YO029	I	MP	IS3	ISRso16	R	2049260	2049511	251	novel*			RS_RS24925	IS3 family transposase	-1	216	RS_RS24935	cyanase	-1	111	FALSE	111
YO030	I	Chr	IS110	ISBma3	R	161409	161410	-1	novel			RS_RS00680	polyphosphate kinase 2 family protein	1	10	RS_RS00685	orotate phosphoribosyltransferase	-1	107	FALSE	10
YO030	I	Chr	IS3	ISRso16	F	451262	451454	192	novel*			RS_RS02090	single-stranded DNA-binding protein	1	126	RS_RS02095	hypothetical protein	1	149	FALSE	126
YO030	I	Chr	IS5	IS1421	R	537865	537934	69	novel*			RS_RS02500	crossover junction endodeoxyribonuclease RuvC	-1	67	RS_RS02505	bifunctional phosphoribosylaminoimidazolecarboxamide formyltransferase/IMP cyclohydrolase	-1	48	FALSE	48
YO030	I	Chr	IS5	IS1421	R	662937	663105	168	novel*			RS_RS03085	LysR family transcriptional regulator	1	55	RS_RS26665	IS5/IS1182 family transposase	-1	144	FALSE	55
YO030	I	Chr	IS5	ISRso1	F	919896	919966	70	novel*			RS_RS04410	DUF1484 domain-containing protein	-1	396	RS_RS04415	COG2958 family protein	-1	43	FALSE	43
YO030	I	Chr	IS110	ISBma3	R	1598271	1598284	13	novel			RS_RS27125	DUF4102 domain-containing protein	1	295	RS_RS27125	DUF4102 domain-containing protein	1	66	TRUE	0
YO030	I	Chr	IS5	ISRso1	R	1598835	1599023	188	novel*			RS_RS27125	DUF4102 domain-containing protein	1	269	RS_RS26715	hypothetical protein	1	312	FALSE	269
YO030	I	Chr	IS5	IS1420	R	1599390	1599430	40	novel*			RS_RS26715	hypothetical protein	1	107	RS_RS26715	hypothetical protein	1	95	TRUE	0
YO030	I	Chr	IS3	ISRso20	R	2038888	2039137	249	novel*			RS_RS09365	efflux transporter outer membrane subunit	-1	633	RS_RS26760	hypothetical protein	-1	41	FALSE	41
YO030	I	Chr	IS5	IS1421	F	2319239	2319244	5	novel			RS_RS10720	helix-turn-helix transcriptional regulator	1	283	RS_RS10725	hypothetical protein	1	387	FALSE	283
YO030	I	Chr	IS3	ISRso11	R	2415117	2415130	-13	novel			RS_RS11175	sulfurtransferase	1	30	RS_RS11180	ZIP family metal transporter	-1	33	FALSE	30
YO030	I	Chr	IS3	ISRso11	R	2613207	2614764	1557	known	99.931	93	RS_RS12080	hypothetical protein	1	72	RS_RS12095	prolipoprotein diacylglyceryl transferase	-1	26	FALSE	26
YO030	I	Chr	IS3	ISRso11	F	2762980	2762989	9	novel			RS_RS12800	argininosuccinate synthase	1	39	RS_RS12805	ornithine carbamoyltransferase	-1	62	FALSE	39
YO030	I	Chr	IS5	ISRso1	F	3319005	3319031	26	novel*			RS_RS15465	MerR family transcriptional regulator	-1	292	RS_RS15465	MerR family transcriptional regulator	-1	556	TRUE	0
YO030	I	Chr	IS5	ISRso1	F	3460598	3461458	860	known	96.628	100	RS_RS16035	hypothetical protein	-1	34	RS_RS16045	SDR family oxidoreductase	1	236	FALSE	34
YO030	I	Chr	IS5	ISRso1	R	3461719	3462329	610	novel*			RS_RS16045	SDR family oxidoreductase	1	753	RS_RS16045	SDR family oxidoreductase	1	635	TRUE	0
YO030	I	Chr	IS5	IS1421	R	3473122	3473174	52	novel*			RS_RS16090	hypothetical protein	-1	177	RS_RS25730	YopT-type cysteine protease domain-containing protein	-1	1	FALSE	1
YO030	I	Chr	IS110	ISBma3	F	3485270	3485596	326	novel?			RS_RS25735	type VI secretion system tip protein VgrG	-1	46	RS_RS16150	type II toxin-antitoxin system RelE/ParE family toxin	-1	625	FALSE	46
YO030	I	MP	IS5	IS1421	F	36660	36663	-3	novel			RS_RS17340	DUF2076 domain-containing protein	-1	63	RS_RS17345	bifunctional salicylyl-CoA 5-hydroxylase/oxidoreductase	1	149	FALSE	63
YO030	I	MP	IS5	ISRso1	F	83930	84135	205	novel*			RS_RS17545	hypothetical protein	-1	288	RS_RS25855	hypothetical protein	1	189	FALSE	189
YO030	I	MP	IS5	IS1021	R	254648	255502	854	novel*			RS_RS18135	hypothetical protein	-1	238	RS_RS18140	IS5 family transposase	-1	853	FALSE	238
YO030	I	MP	IS5	IS1021	F	271711	271868	157	novel?			RS_RS26010	FAD-binding oxidoreductase	-1	77	RS_RS26895	hypothetical protein	1	91	FALSE	77
YO030	I	MP	IS3	ISRso12	F	272335	272445	110	novel*			RS_RS26895	hypothetical protein	1	339	RS_RS26015	transposase	1	26	FALSE	26
YO030	I	MP	IS5	IS1021	F	351575	351579	4	novel?			RS_RS18460	TIGR02677 family protein	-1	628	RS_RS18460	TIGR02677 family protein	-1	930	TRUE	0
YO030	I	MP	IS5	ISRso1	R	687547	687588	41	novel*			RS_RS26115	hypothetical protein	1	40	RS_RS19770	IS3 family transposase	1	215	FALSE	40
YO030	I	MP	IS3	ISRso10	F	707919	708173	254	novel*			RS_RS26135	DUF2946 domain-containing protein	-1	343	RS_RS19855	IS3 family transposase	1	209	FALSE	209
YO030	I	MP	IS3	ISButh1	R	839647	839807	160	novel*			RS_RS20280	porin	-1	17	RS_RS20285	hydrolase	-1	13	FALSE	13
YO030	I	MP	IS3	ISRso11	F	1267900	1267905	5	novel			RS_RS21965	polysaccharide biosynthesis protein	1	2	RS_RS21970	membrane protein	-1	17	FALSE	2
YO030	I	MP	IS5	ISRso1	R	1571462	1571510	48	novel*			RS_RS23105	NEL domain-containing protein	1	777	RS_RS23105	NEL domain-containing protein	1	372	TRUE	0
YO030	I	MP	IS5	IS1421	R	1985505	1985508	-3	novel			RS_RS24725	catalase	-1	159	RS_RS24730	hypothetical protein	1	405	FALSE	159
YO030	I	MP	IS5	ISRso1	F	1985868	1985910	42	novel*			RS_RS24725	catalase	-1	522	RS_RS24730	hypothetical protein	1	3	FALSE	3
YO030	I	MP	IS3	ISRso16	F	2046803	2047413	610	novel*			RS_RS24900	EAL domain-containing protein	1	25	RS_RS26545	DDE-type integrase/transposase/recombinase	1	295	FALSE	25
YO030	I	MP	IS3	ISRso16	R	2048970	2049596	626	novel*			RS_RS24925	IS3 family transposase	-1	506	RS_RS24935	cyanase	-1	26	FALSE	26
YO031	IIB	Chr	IS5	IS1021	F	41976	41979	3	novel			RSUY_RS00170	hypothetical protein	1	7	RSUY_RS00170	hypothetical protein	1	599	TRUE	0
YO031	IIB	Chr	IS5	IS1021	F	72418	72603	185	novel?			RSUY_RS00320	IS5 family transposase	-1	155	RSUY_RS23225	MFS transporter	1	241	FALSE	155
YO031	IIB	Chr	IS5	IS1021	R	304104	304137	33	novel*			RSUY_RS01310	hypothetical protein	-1	111	RSUY_RS01310	hypothetical protein	-1	945	TRUE	0
YO031	IIB	Chr	IS5	IS1021	R	343710	344927	1217	known	100	99	RSUY_RS01400	glycoside hydrolase family 5 protein	-1	144	RSUY_RS01410	hypothetical protein	1	27	FALSE	27
YO031	IIB	Chr	IS5	IS1021	F	428724	429938	1214	known	100	99	RSUY_RS01765	DUF1835 domain-containing protein	-1	168	RSUY_RS01775	nuclear transport factor 2 family protein	1	45	FALSE	45
YO031	IIB	Chr	IS5	IS1021	R	853088	853115	27	novel*			RSUY_RS03760	aromatic amino acid DMT transporter YddG	1	543	RSUY_RS03760	aromatic amino acid DMT transporter YddG	1	429	TRUE	0
YO031	IIB	Chr	IS5	IS1021	F	855864	856026	162	novel?			RSUY_RS03770	IS5 family transposase	-1	140	RSUY_RS03775	hypothetical protein	1	449	FALSE	140
YO031	IIB	Chr	IS5	IS1021	F	1029789	1029792	-3	novel			RSUY_RS04600	PilW family protein	-1	136	RSUY_RS04600	PilW family protein	-1	806	TRUE	0
YO031	IIB	Chr	IS3	ISRso10	F	1260519	1261893	1374	known	90.541	97	RSUY_RS24870	hypothetical protein	1	95	RSUY_RS05735	S53 family peptidase	1	7	FALSE	7
YO031	IIB	Chr	IS5	IS1021	R	2087338	2088604	1266	known	100	95	RSUY_RS24450	transposase	-1	300	RSUY_RS24455	hypothetical protein	1	266	FALSE	266
YO031	IIB	Chr	IS5	IS1021	R	2148355	2148397	42	novel*			RSUY_RS09790	hypothetical protein	-1	180	RSUY_RS09790	hypothetical protein	-1	393	TRUE	0
YO031	IIB	Chr	IS5	IS1021	F	2735910	2735923	13	novel			RSUY_RS24510	hypothetical protein	-1	7	RSUY_RS12515	NADP-dependent isocitrate dehydrogenase	-1	398	FALSE	7
YO031	IIB	Chr	IS3	ISRso16	F	2807221	2807443	222	novel*			RSUY_RS24520	integrase core domain-containing protein	1	341	RSUY_RS24520	integrase core domain-containing protein	1	310	TRUE	0
YO031	IIB	Chr	IS3	ISRso20	F	2816239	2816242	-3	novel			RSUY_RS12910	hypothetical protein	-1	62	RSUY_RS12910	hypothetical protein	-1	781	TRUE	0
YO031	IIB	Chr	IS3	ISRso10	F	2816293	2817640	1347	known	90.613	98	RSUY_RS12910	hypothetical protein	-1	8	RSUY_RS24525	type III effector protein	-1	9	FALSE	8
YO031	IIB	Chr	IS110	ISBma3	F	3121642	3121849	207	novel*			RSUY_RS14385	TlpA family protein disulfide reductase	1	28	RSUY_RS14390	IS110 family transposase	1	37	FALSE	28
YO031	IIB	Chr	IS3	ISRso10	R	3220495	3221807	1312	known	90.611	99	RSUY_RS14855	hypothetical protein	1	58	RSUY_RS14870	RTX toxin	1	26	FALSE	26
YO031	IIB	Chr	IS5	IS1021	R	3253848	3254001	153	novel?			RSUY_RS15000	IS5-like element IS1021 family transposase	1	163	RSUY_RS15005	IS5 family transposase	1	135	FALSE	135
YO031	IIB	Chr	IS5	IS1021	R	3404932	3406175	1243	known	100	97	RSUY_RS15680	type III effector protein	-1	32	RSUY_RS15690	DNA topoisomerase (ATP-hydrolyzing) subunit B	-1	215	FALSE	32
YO031	IIB	MP	IS5	IS1021	F	53782	53797	15	novel*			RSUY_RS15920	DUF2076 domain-containing protein	-1	228	RSUY_RS15925	bifunctional salicylyl-CoA 5-hydroxylase/oxidoreductase	1	5	FALSE	5
YO031	IIB	MP	IS5	IS1021	F	153887	155147	1260	known	100	95	RSUY_RS16300	PhoPQ-activated pathogenicity-related family protein	-1	213	RSUY_RS16310	glycoside hydrolase family 5 protein	1	144	FALSE	144
YO031	IIB	MP	IS5	IS1021	R	177460	178750	1290	known	100	94	RSUY_RS16360	hypothetical protein	1	203	RSUY_RS16370	DUF4124 domain-containing protein	1	653	FALSE	203
YO031	IIB	MP	IS5	IS1421	R	359755	360053	298	novel*			RSUY_RS23735	IS5 family transposase	-1	292	RSUY_RS17105	IS5-like element IS1021 family transposase	-1	325	FALSE	292
YO031	IIB	MP	IS5	IS1021	R	360236	361452	1216	known	100	99	RSUY_RS23735	IS5 family transposase	-1	189	RSUY_RS17115	IS3-like element ISRso20 family transposase	1	3	FALSE	3
YO031	IIB	MP	IS3	ISRso20	F	361466	362579	1113	novel?			RSUY_RS17115	IS3-like element ISRso20 family transposase	1	1068	RSUY_RS17120	metallophosphoesterase	1	501	FALSE	501
YO031	IIB	MP	IS5	ISRso18	F	381117	381317	200	novel*			RSUY_RS17160	Type III effector protein (Skwp 4)	-1	253	RSUY_RS17165	LysR family transcriptional regulator	1	419	FALSE	253
YO031	IIB	MP	IS5	IS1021	R	383409	383448	39	novel?			RSUY_RS17170	tautomerase family protein	1	246	RSUY_RS17175	IS5-like element IS1021 family transposase	1	87	FALSE	87
YO031	IIB	MP	IS5	IS1021	F	384769	384801	32	novel?			RSUY_RS17175	IS5-like element IS1021 family transposase	1	247	RSUY_RS17180	IS5-like element IS1021 family transposase	-1	135	FALSE	135
YO031	IIB	MP	IS5	IS1021	R	420638	420689	51	novel*			RSUY_RS17295	fatty acyl-AMP ligase	-1	5	RSUY_RS17300	acyl-CoA thioesterase	-1	945	FALSE	5
YO031	IIB	MP	IS5	IS1021	R	532221	532347	126	novel*			RSUY_RS17700	hypothetical protein	1	2	RSUY_RS23795	hypothetical protein	1	84	FALSE	2
YO031	IIB	MP	IS5	IS1021	R	635850	635886	36	novel*			RSUY_RS18110	glutathione S-transferase	-1	62	RSUY_RS24640	hypothetical protein	1	74	FALSE	62
YO031	IIB	MP	IS5	IS1021	R	635850	636225	375	novel*			RSUY_RS18110	glutathione S-transferase	-1	62	RSUY_RS24640	hypothetical protein	1	265	FALSE	62
YO031	IIB	MP	IS5	IS1021	F	704599	705849	1250	known	100	97	RSUY_RS18365	DUF3274 domain-containing protein	-1	25	RSUY_RS18375	DUF3274 domain-containing protein	-1	33	FALSE	25
YO031	IIB	MP	IS3	ISRso20	R	730012	731356	1344	known	100	96	RSUY_RS18450	M1 family metallopeptidase	-1	134	RSUY_RS24665	helix-turn-helix domain-containing protein	-1	149	FALSE	134
YO031	IIB	MP	IS21	ISRme4	R	731542	731666	124	novel*			RSUY_RS24665	helix-turn-helix domain-containing protein	-1	95	RSUY_RS24670	hypothetical protein	-1	94	FALSE	94
YO031	IIB	MP	IS5	IS1021	R	800003	800028	25	novel*			RSUY_RS23875	hypothetical protein	-1	223	RSUY_RS18780	amino acid adenylation domain-containing protein	1	7	FALSE	7
YO031	IIB	MP	IS5	IS1021	F	923364	923459	95	novel*			RSUY_RS19145	hypothetical protein	1	1836	RSUY_RS19145	hypothetical protein	1	716	TRUE	0
YO031	IIB	MP	IS5	IS1021	R	956018	956049	31	novel*			RSUY_RS19245	hypothetical protein	1	130	RSUY_RS19245	hypothetical protein	1	2655	TRUE	0
YO031	IIB	MP	IS5	IS1021	R	976713	976814	101	novel*			RSUY_RS19325	phospholipase D	1	2035	RSUY_RS19325	phospholipase D	1	202	TRUE	0
YO031	IIB	MP	IS5	IS1021	R	1100386	1101652	1266	known	100	95	RSUY_RS19810	DMT family transporter	-1	28	RSUY_RS19820	LysR family transcriptional regulator	1	18	FALSE	18
YO031	IIB	MP	IS5	IS1021	F	1361443	1361529	86	novel*			RSUY_RS20720	patatin-like phospholipase family protein	1	244	RSUY_RS20725	IS5-like element IS1021 family transposase	-1	329	FALSE	244
YO031	IIB	MP	IS5	IS1021	F	1385964	1385995	31	novel*			RSUY_RS20785	SDR family oxidoreductase	-1	69	RSUY_RS20790	heavy metal-responsive transcriptional regulator	1	1	FALSE	1
YO031	IIB	MP	IS5	IS1021	R	1437263	1437279	16	novel*			RSUY_RS20975	H-NS histone family protein	1	28	RSUY_RS20980	methyl-accepting chemotaxis protein	-1	63	FALSE	28
YO031	IIB	MP	IS5	IS1021	F	1655689	1655724	35	novel*			RSUY_RS21755	hypothetical protein	-1	373	RSUY_RS21755	hypothetical protein	-1	595	TRUE	0
YO031	IIB	MP	IS5	IS1021	F	1710132	1711368	1236	known	100	98	RSUY_RS21995	hypothetical protein	-1	469	RSUY_RS24805	hypothetical protein	-1	66	FALSE	66
YO031	IIB	MP	IS5	IS1021	F	1778819	1778935	116	novel*			RSUY_RS25010	hypothetical protein	-1	201	RSUY_RS22260	efflux RND transporter permease subunit	1	271	FALSE	201
YO031	IIB	MP	IS5	IS1021	F	1819770	1819947	177	novel?			RSUY_RS22370	IS5 family transposase	-1	155	RSUY_RS22375	IS5-like element IS1021 family transposase	-1	159	FALSE	155
YO031	IIB	MP	IS5	IS1421	R	1878640	1879159	519	novel*			RSUY_RS22600	type II toxin-antitoxin system VapC family toxin	1	415	RSUY_RS24190	IS5 family transposase	-1	476	FALSE	415
YO031	IIB	MP	IS5	IS1021	F	1879190	1879220	30	novel*			RSUY_RS24190	IS5 family transposase	-1	15	RSUY_RS24200	IS5 family transposase	1	539	FALSE	15
YO031	IIB	MP	IS5	IS1021	F	1940536	1941787	1251	known	100	97	RSUY_RS22915	hypothetical protein	-1	6	RSUY_RS22925	cyanase	-1	224	FALSE	6
YO032	IIB	MP	IS5	IS1405	R	381181	381322	141	novel*			RSUY_RS23745	IS5/IS1182 family transposase	-1	124	RSUY_RS17165	LysR family transcriptional regulator	1	414	FALSE	124
YO032	IIB	MP	IS5	ISRso18	F	381181	381322	141	novel*			RSUY_RS23745	IS5/IS1182 family transposase	-1	124	RSUY_RS17165	LysR family transcriptional regulator	1	414	FALSE	124
YO032	IIB	MP	IS5	IS1421	R	1384866	1384877	11	novel			RSUY_RS24735	hypothetical protein	-1	8	RSUY_RS20785	SDR family oxidoreductase	-1	100	FALSE	8
YO033	IIA	Chr	IS110	ISBma3	R	218981	219012	31	novel*			B7R77_RS01085	glycoside hydrolase family 15 protein	1	6	B7R77_RS01090	DUF1289 domain-containing protein	1	3	FALSE	3
YO033	IIA	Chr	IS110	ISBma3	F	1460490	1460497	7	novel			B7R77_RS06995	YifB family Mg chelatase-like AAA ATPase	1	0	B7R77_RS07000	tyrosinase family protein	1	133	FALSE	0
YO033	IIA	Chr	IS110	ISBma3	R	2288488	2288498	10	novel			B7R77_RS10705	S8 family serine peptidase	1	7	B7R77_RS10710	SgcJ/EcaC family oxidoreductase	-1	44	FALSE	7
YO033	IIA	Chr	IS110	ISBma3	F	2294953	2294959	-6	novel			B7R77_RS26115	cellulose 1,4-beta-cellobiosidase	-1	72	B7R77_RS26115	cellulose 1,4-beta-cellobiosidase	-1	795	TRUE	0
YO033	IIA	MP	IS110	ISBma3	R	959714	959739	25	novel*			B7R77_RS22120	XRE family transcriptional regulator	1	34	B7R77_RS22125	amino acid adenylation domain-containing protein	1	1008	FALSE	34
YO033	IIA	MP	IS1182	ISBma2	F	1137850	1138059	209	novel*			B7R77_RS22535	polysaccharide biosynthesis protein	1	117	B7R77_RS22545	phosphatase PAP2 family protein	-1	185	FALSE	117
YO033	IIA	MP	IS110	ISBma3	F	1473323	1473336	13	novel			B7R77_RS23835	TetR/AcrR family transcriptional regulator	1	255	B7R77_RS23840	DeoR/GlpR transcriptional regulator	1	105	FALSE	105
YO033	IIA	MP	IS110	ISBma3	F	1545129	1545130	1	novel			B7R77_RS24155	type III effector protein skwp2	1	2022	B7R77_RS24155	type III effector protein skwp2	1	5532	TRUE	0
YO034	I	Chr	IS256	ISRso7	R	227502	227517	15	novel*			RS_RS01010	thymidine phosphorylase	1	57	RS_RS01015	LysR family transcriptional regulator	-1	368	FALSE	57
YO034	I	Chr	IS3	ISRso10	R	227774	227921	147	novel*			RS_RS01010	thymidine phosphorylase	1	329	RS_RS01015	LysR family transcriptional regulator	-1	36	FALSE	36
YO034	I	Chr	IS256	ISRso7	F	282760	284128	1368	known	100	98	RS_RS25285	hypothetical protein	-1	632	RS_RS01240	PhzF family phenazine biosynthesis protein	1	136	FALSE	136
YO034	I	Chr	IS256	ISRso7	R	309276	309495	219	novel*			RS_RS01355	acetyl-CoA C-acetyltransferase	-1	294	RS_RS01360	carbonate dehydratase	-1	119	FALSE	119
YO034	I	Chr	ISL3	ISRso15	R	451214	451218	4	novel			RS_RS02090	single-stranded DNA-binding protein	1	78	RS_RS02095	hypothetical protein	1	87	FALSE	78
YO034	I	Chr	IS3	ISRso16	F	451488	451878	390	novel?			RS_RS27325	IS3 family transposase	1	82	RS_RS25305	transposase	1	259	FALSE	82
YO034	I	Chr	IS5	IS1421	R	662944	663089	145	novel*			RS_RS03085	LysR family transcriptional regulator	1	62	RS_RS26665	IS5/IS1182 family transposase	-1	128	FALSE	62
YO034	I	Chr	IS3	ISRso16	F	671086	671169	83	novel*			RS_RS26555	transposase	-1	89	RS_RS03135	zinc-dependent alcohol dehydrogenase family protein	-1	47	FALSE	47
YO034	I	Chr	IS3	ISRso11	F	758261	758265	4	novel			RS_RS03570	lytic transglycosylase domain-containing protein	1	32	RS_RS03575	pyridoxal phosphate-dependent aminotransferase	-1	46	FALSE	32
YO034	I	Chr	IS3	ISRso12	F	1541707	1543038	1331	known	100	92	RS_RS26580	IS3 family transposase	-1	153	RS_RS07250	pca operon transcription factor PcaQ	-1	52	FALSE	52
YO034	I	Chr	IS5	ISRso1	R	1598821	1598975	154	novel*			RS_RS27125	DUF4102 domain-containing protein	1	255	RS_RS26715	hypothetical protein	1	360	FALSE	255
YO034	I	Chr	ISL3	ISRso15	R	2362515	2362541	26	novel*			RS_RS10925	BMP family ABC transporter substrate-binding protein	1	36	RS_RS10930	DUF4019 domain-containing protein	-1	6	FALSE	6
YO034	I	Chr	IS3	ISRso11	F	2613190	2614698	1508	known	99.931	96	RS_RS12080	hypothetical protein	1	55	RS_RS12095	prolipoprotein diacylglyceryl transferase	-1	92	FALSE	55
YO034	I	Chr	IS110	ISBma3	R	2905081	2905086	5	novel			RS_RS13505	transglutaminase family protein	-1	609	RS_RS13505	transglutaminase family protein	-1	257	TRUE	0
YO034	I	Chr	IS3	ISRso12	R	2910970	2912234	1264	known	99.918	96	RS_RS13530	hypothetical protein	1	743	RS_RS13545	LysR family transcriptional regulator	-1	47	FALSE	47
YO034	I	Chr	ISL3	ISRso15	F	3329962	3329968	6	novel			RS_RS15530	hypothetical protein	1	80	RS_RS15535	M20/M25/M40 family metallo-hydrolase	-1	86	FALSE	80
YO034	I	Chr	IS1595	ISRsy1	F	3434613	3434788	175	novel*			RS_RS15950	hypothetical protein	-1	104	RS_RS26850	IS1595 family transposase	1	127	FALSE	104
YO034	I	Chr	IS3	ISRso10	R	3438950	3438952	-2	novel			RS_RS15965	DUF746 domain-containing protein	-1	215	RS_RS15965	DUF746 domain-containing protein	-1	576	TRUE	0
YO034	I	Chr	IS5	ISRso1	F	3460535	3461454	919	known	96.689	95	RS_RS16035	hypothetical protein	-1	29	RS_RS16045	SDR family oxidoreductase	1	240	FALSE	29
YO034	I	Chr	IS5	ISRso1	F	3472103	3472368	265	novel*			RS_RS16080	oxidoreductase	1	37	RS_RS25725	transposase	1	185	FALSE	37
YO034	I	Chr	IS5	ISRso1	F	3483303	3484191	888	known	94.683	99	RS_RS16130	type VI secretion system tip protein VgrG	-1	11	RS_RS25735	type VI secretion system tip protein VgrG	-1	3	FALSE	3
YO034	I	MP	IS5	ISRso1	F	83908	84202	294	novel*			RS_RS17545	hypothetical protein	-1	266	RS_RS25860	hypothetical protein	1	119	FALSE	119
YO034	I	MP	IS3	ISRso10	F	101428	102477	1049	novel*			RS_RS25895	HEAT repeat domain-containing protein	1	431	RS_RS17620	RHS repeat protein	1	855	FALSE	431
YO034	I	MP	IS3	ISRso10	F	102470	102477	7	novel			RS_RS25900	IS5-like element IS1421 family transposase	-1	234	RS_RS17620	RHS repeat protein	1	855	FALSE	234
YO034	I	MP	IS3	ISRso12	F	272354	272414	60	novel*			RS_RS26895	hypothetical protein	1	358	RS_RS26015	transposase	1	5	FALSE	5
YO034	I	MP	IS110	ISBma3	R	445895	445897	2	novel			RS_RS18775	response regulator transcription factor	-1	479	RS_RS18780	flagellar protein FlgN	-1	6	FALSE	6
YO034	I	MP	IS256	ISRso7	F	598764	600189	1425	known	100	94	RS_RS26925	hypothetical protein	1	40	RS_RS19460	amino acid ABC transporter ATP-binding protein	-1	487	FALSE	40
YO034	I	MP	IS3	ISRso16	F	699309	700620	1311	known	100	94	RS_RS19805	chromate resistance protein	1	32	RS_RS26130	hypothetical protein	1	104	FALSE	32
YO034	I	MP	IS1595	ISRsy1	F	703505	703623	118	novel*			RS_RS26940	IS1595 family transposase	1	115	RS_RS19825	IS66 family transposase	-1	42	FALSE	42
YO034	I	MP	IS3	ISRso10	F	707880	708523	643	novel*			RS_RS26135	DUF2946 domain-containing protein	-1	304	RS_RS19855	IS3 family transposase	1	559	FALSE	304
YO034	I	MP	IS256	ISRso7	R	757249	757266	17	novel*			RS_RS20105	cobalt-precorrin-7 (C(5))-methyltransferase	-1	475	RS_RS20110	putative cobaltochelatase	-1	155	FALSE	155
YO034	I	MP	IS3	ISButh1	R	839650	839781	131	novel*			RS_RS20280	porin	-1	20	RS_RS20285	hydrolase	-1	13	FALSE	13
YO034	I	MP	IS3	ISRso10	F	1777799	1777911	112	novel*			RS_RS23945	flagellar transcriptional regulator FlhD	-1	208	RS_RS26445	hypothetical protein	-1	431	FALSE	208
YO034	I	MP	IS3	ISRso16	F	2046822	2047459	637	novel*			RS_RS24900	EAL domain-containing protein	1	44	RS_RS26545	DDE-type integrase/transposase/recombinase	1	341	FALSE	44
YO034	I	MP	IS3	ISRso16	R	2048573	2049548	975	novel*			RS_RS24920	DUF1778 domain-containing protein	-1	211	RS_RS24935	cyanase	-1	74	FALSE	74
YO035	IIB	Chr	IS3	ISRso10	R	1627712	1627864	152	novel*			RSUY_RS25035	IS3 family transposase	-1	113	RSUY_RS24430	hypothetical protein	-1	172	FALSE	113
YO035	IIB	Chr	IS256	ISRso7	R	2180923	2180967	44	novel*			RSUY_RS09950	DUF1843 domain-containing protein	-1	18	RSUY_RS09955	phosphoribosylformylglycinamidine synthase	-1	835	FALSE	18
YO035	IIB	Chr	IS3	ISRso16	F	2807236	2807441	205	novel*			RSUY_RS24520	integrase core domain-containing protein	1	326	RSUY_RS24520	integrase core domain-containing protein	1	308	TRUE	0
YO035	IIB	Chr	IS256	ISRso7	R	3214077	3214094	17	novel*			RSUY_RS14845	PhzF family phenazine biosynthesis protein	-1	244	RSUY_RS24550	hypothetical protein	1	379	FALSE	244
YO035	IIB	MP	IS256	ISRso7	F	465897	466103	206	novel*			RSUY_RS17445	glycogen debranching protein GlgX	-1	158	RSUY_RS17450	1,4-alpha-glucan branching protein GlgB	-1	256	FALSE	158
YO035	IIB	MP	IS3	ISRso20	R	1855025	1855340	315	novel*			RSUY_RS22520	cyclopropane fatty acyl phospholipid synthase	1	57	RSUY_RS22525	integrase core domain-containing protein	-1	280	FALSE	57
YO035	IIB	MP	IS5	ISRso1	R	1921544	1921804	260	novel*			RSUY_RS24220	transposase	-1	174	RSUY_RS22845	hypothetical protein	1	216	FALSE	174
YO036	IIB	Chr	IS3	ISRso10	R	1627698	1627864	166	novel*			RSUY_RS25035	IS3 family transposase	-1	127	RSUY_RS24430	hypothetical protein	-1	172	FALSE	127
YO036	IIB	Chr	IS256	ISRso7	R	2180923	2180967	44	novel*			RSUY_RS09950	DUF1843 domain-containing protein	-1	18	RSUY_RS09955	phosphoribosylformylglycinamidine synthase	-1	835	FALSE	18
YO036	IIB	Chr	IS3	ISRso16	F	2807264	2807423	159	novel*			RSUY_RS24520	integrase core domain-containing protein	1	298	RSUY_RS24520	integrase core domain-containing protein	1	290	TRUE	0
YO036	IIB	Chr	IS256	ISRso7	R	2924678	2924736	58	novel*			RSUY_RS13415	M48 family metallopeptidase	1	400	RSUY_RS13420	lactoylglutathione lyase	1	177	FALSE	177
YO036	IIB	MP	IS5	ISRso18	F	381119	381322	203	novel*			RSUY_RS17160	Type III effector protein (Skwp 4)	-1	255	RSUY_RS17165	LysR family transcriptional regulator	1	414	FALSE	255
YO036	IIB	MP	IS256	ISRso7	F	465897	465955	58	novel*			RSUY_RS17445	glycogen debranching protein GlgX	-1	158	RSUY_RS17450	1,4-alpha-glucan branching protein GlgB	-1	404	FALSE	158
YO036	IIB	MP	IS3	ISRso20	R	1855015	1855310	295	novel*			RSUY_RS22520	cyclopropane fatty acyl phospholipid synthase	1	67	RSUY_RS22525	integrase core domain-containing protein	-1	250	FALSE	67
YO036	IIB	MP	IS5	ISRso1	R	1921568	1921751	183	novel*			RSUY_RS24220	transposase	-1	150	RSUY_RS22845	hypothetical protein	1	269	FALSE	150
YO037	I	Chr	IS256	ISRso7	R	227508	227517	-9	novel			RS_RS01010	thymidine phosphorylase	1	63	RS_RS01015	LysR family transcriptional regulator	-1	368	FALSE	63
YO037	I	Chr	IS3	ISRso10	R	227787	227884	97	novel*			RS_RS01010	thymidine phosphorylase	1	342	RS_RS01015	LysR family transcriptional regulator	-1	1	FALSE	1
YO037	I	Chr	IS256	ISRso7	F	282767	284120	1353	known	100	99	RS_RS25285	hypothetical protein	-1	639	RS_RS01240	PhzF family phenazine biosynthesis protein	1	144	FALSE	144
YO037	I	Chr	ISL3	ISRso15	R	451209	451227	18	novel*			RS_RS02090	single-stranded DNA-binding protein	1	73	RS_RS02095	hypothetical protein	1	78	FALSE	73
YO037	I	Chr	IS3	ISRso16	F	451483	451865	382	novel?			RS_RS27325	IS3 family transposase	1	87	RS_RS25305	transposase	1	246	FALSE	87
YO037	I	Chr	IS5	IS1421	R	662925	663107	182	novel*			RS_RS03085	LysR family transcriptional regulator	1	43	RS_RS26665	IS5/IS1182 family transposase	-1	146	FALSE	43
YO037	I	Chr	IS3	ISRso16	F	671081	671189	108	novel*			RS_RS26555	transposase	-1	84	RS_RS03135	zinc-dependent alcohol dehydrogenase family protein	-1	27	FALSE	27
YO037	I	Chr	IS3	ISRso11	F	758242	758265	23	novel*			RS_RS03570	lytic transglycosylase domain-containing protein	1	13	RS_RS03575	pyridoxal phosphate-dependent aminotransferase	-1	46	FALSE	13
YO037	I	Chr	IS256	ISRso7	R	1538786	1538787	1	novel?			RS_RS07215	hypothetical protein	1	93	RS_RS07225	IS3-like element ISRso10 family transposase	1	93	FALSE	93
YO037	I	Chr	IS3	ISRso12	F	1541688	1542992	1304	known	100	94	RS_RS26580	IS3 family transposase	-1	134	RS_RS07250	pca operon transcription factor PcaQ	-1	98	FALSE	98
YO037	I	Chr	IS5	ISRso1	R	1598865	1598975	110	novel*			RS_RS27125	DUF4102 domain-containing protein	1	299	RS_RS26715	hypothetical protein	1	360	FALSE	299
YO037	I	Chr	ISL3	ISRso15	R	2362534	2362541	7	novel			RS_RS10925	BMP family ABC transporter substrate-binding protein	1	55	RS_RS10930	DUF4019 domain-containing protein	-1	6	FALSE	6
YO037	I	Chr	IS3	ISRso11	F	2613176	2614677	1501	known	99.931	97	RS_RS12080	hypothetical protein	1	41	RS_RS12095	prolipoprotein diacylglyceryl transferase	-1	113	FALSE	41
YO037	I	Chr	IS110	ISBma3	R	2905045	2905078	33	novel*			RS_RS13505	transglutaminase family protein	-1	645	RS_RS13505	transglutaminase family protein	-1	249	TRUE	0
YO037	I	Chr	IS3	ISRso12	R	2910970	2912197	1227	known	99.918	99	RS_RS13530	hypothetical protein	1	743	RS_RS13545	LysR family transcriptional regulator	-1	10	FALSE	10
YO037	I	Chr	ISL3	ISRso15	F	3329951	3329986	35	novel*			RS_RS15530	hypothetical protein	1	69	RS_RS15535	M20/M25/M40 family metallo-hydrolase	-1	68	FALSE	68
YO037	I	Chr	IS1595	ISRsy1	F	3434645	3434800	155	novel*			RS_RS15950	hypothetical protein	-1	72	RS_RS26850	IS1595 family transposase	1	139	FALSE	72
YO037	I	Chr	IS3	ISRso10	R	3438947	3438952	-5	novel			RS_RS15965	DUF746 domain-containing protein	-1	218	RS_RS15965	DUF746 domain-containing protein	-1	576	TRUE	0
YO037	I	Chr	IS5	ISRso1	F	3460576	3461454	878	known	96.689	99	RS_RS16035	hypothetical protein	-1	12	RS_RS16045	SDR family oxidoreductase	1	240	FALSE	12
YO037	I	Chr	IS5	ISRso1	F	3472130	3472397	267	novel*			RS_RS16080	oxidoreductase	1	10	RS_RS16085	hypothetical protein	-1	101	FALSE	10
YO037	I	Chr	IS5	ISRso1	F	3483297	3484188	891	known	94.665	99	RS_RS16130	type VI secretion system tip protein VgrG	-1	5	RS_RS25735	type VI secretion system tip protein VgrG	-1	6	FALSE	5
YO037	I	Chr	IS256	ISRso7	R	3552513	3552515	2	novel			RS_RS16515	L-serine ammonia-lyase	1	490	RS_RS16520	oligopeptide transporter, OPT family	1	209	FALSE	209
YO037	I	MP	IS5	ISRso1	F	83907	84135	228	novel*			RS_RS17545	hypothetical protein	-1	265	RS_RS25855	hypothetical protein	1	189	FALSE	189
YO037	I	MP	IS3	ISRso10	F	101428	102482	1054	novel*			RS_RS25895	HEAT repeat domain-containing protein	1	431	RS_RS17620	RHS repeat protein	1	850	FALSE	431
YO037	I	MP	IS3	ISRso10	F	102478	102482	4	novel			RS_RS25900	IS5-like element IS1421 family transposase	-1	242	RS_RS17620	RHS repeat protein	1	850	FALSE	242
YO037	I	MP	IS3	ISRso12	F	272345	272495	150	novel*			RS_RS26895	hypothetical protein	1	349	RS_RS26015	transposase	1	76	FALSE	76
YO037	I	MP	IS5	IS1421	R	274293	274370	77	novel*			RS_RS18205	flavin-dependent monooxygenase	1	169	RS_RS26900	transposase	-1	75	FALSE	75
YO037	I	MP	IS110	ISBma3	R	445895	445902	7	novel			RS_RS18775	response regulator transcription factor	-1	479	RS_RS18780	flagellar protein FlgN	-1	1	FALSE	1
YO037	I	MP	IS256	ISRso7	F	598759	600148	1389	known	100	97	RS_RS26925	hypothetical protein	1	35	RS_RS19460	amino acid ABC transporter ATP-binding protein	-1	528	FALSE	35
YO037	I	MP	IS3	ISRso16	F	699353	700592	1239	known	100	99	RS_RS19805	chromate resistance protein	1	12	RS_RS26130	hypothetical protein	1	132	FALSE	12
YO037	I	MP	IS3	ISRso10	F	707827	709180	1353	known	91.679	97	RS_RS26135	DUF2946 domain-containing protein	-1	251	RS_RS19860	DUF6362 family protein	1	60	FALSE	60
YO037	I	MP	IS256	ISRso7	R	757264	757266	2	novel			RS_RS20105	cobalt-precorrin-7 (C(5))-methyltransferase	-1	490	RS_RS20110	putative cobaltochelatase	-1	155	FALSE	155
YO037	I	MP	IS3	ISButh1	R	839652	839797	145	novel*			RS_RS20280	porin	-1	22	RS_RS20285	hydrolase	-1	3	FALSE	3
YO037	I	MP	IS630	ISVei4	F	922623	922647	24	novel*			RS_RS20630	hypothetical protein	-1	421	RS_RS20630	hypothetical protein	-1	551	TRUE	0
YO037	I	MP	IS5	IS1021	R	1486558	1487357	799	novel*			RS_RS22815	response regulator	1	285	RS_RS22820	IS5 family transposase	-1	794	FALSE	285
YO037	I	MP	IS3	ISRso16	F	2046817	2047476	659	novel*			RS_RS24900	EAL domain-containing protein	1	39	RS_RS26545	DDE-type integrase/transposase/recombinase	1	358	FALSE	39
YO037	I	MP	IS3	ISRso16	R	2048578	2049596	1018	novel*			RS_RS24920	DUF1778 domain-containing protein	-1	216	RS_RS24935	cyanase	-1	26	FALSE	26
YO038	I	Chr	IS256	ISRso7	R	227497	227517	20	novel*			RS_RS01010	thymidine phosphorylase	1	52	RS_RS01015	LysR family transcriptional regulator	-1	368	FALSE	52
YO038	I	Chr	IS3	ISRso10	R	227783	227865	82	novel*			RS_RS01010	thymidine phosphorylase	1	338	RS_RS01015	LysR family transcriptional regulator	-1	20	FALSE	20
YO038	I	Chr	IS256	ISRso7	F	282767	284128	1361	known	100	99	RS_RS25285	hypothetical protein	-1	639	RS_RS01240	PhzF family phenazine biosynthesis protein	1	136	FALSE	136
YO038	I	Chr	ISL3	ISRso15	R	451202	451232	30	novel*			RS_RS02090	single-stranded DNA-binding protein	1	66	RS_RS02095	hypothetical protein	1	73	FALSE	66
YO038	I	Chr	IS3	ISRso16	F	451268	451886	618	novel?			RS_RS02090	single-stranded DNA-binding protein	1	132	RS_RS25305	transposase	1	267	FALSE	132
YO038	I	Chr	IS5	IS1421	R	662939	663107	168	novel*			RS_RS03085	LysR family transcriptional regulator	1	57	RS_RS26665	IS5/IS1182 family transposase	-1	146	FALSE	57
YO038	I	Chr	IS3	ISRso16	F	671079	671176	97	novel*			RS_RS26555	transposase	-1	82	RS_RS03135	zinc-dependent alcohol dehydrogenase family protein	-1	40	FALSE	40
YO038	I	Chr	IS3	ISRso11	F	758269	758285	16	novel*			RS_RS03570	lytic transglycosylase domain-containing protein	1	40	RS_RS03575	pyridoxal phosphate-dependent aminotransferase	-1	26	FALSE	26
YO038	I	Chr	IS3	ISRso12	F	1541728	1542987	1259	known	100	97	RS_RS26580	IS3 family transposase	-1	174	RS_RS07250	pca operon transcription factor PcaQ	-1	103	FALSE	103
YO038	I	Chr	IS5	ISRso1	R	1598883	1598970	87	novel*			RS_RS27125	DUF4102 domain-containing protein	1	317	RS_RS26715	hypothetical protein	1	365	FALSE	317
YO038	I	Chr	ISL3	ISRso15	R	2362498	2362541	43	novel*			RS_RS10925	BMP family ABC transporter substrate-binding protein	1	19	RS_RS10930	DUF4019 domain-containing protein	-1	6	FALSE	6
YO038	I	Chr	IS3	ISRso11	F	2613219	2614698	1479	known	99.931	98	RS_RS12080	hypothetical protein	1	84	RS_RS12095	prolipoprotein diacylglyceryl transferase	-1	92	FALSE	84
YO038	I	Chr	IS110	ISBma3	R	2905054	2905090	36	novel*			RS_RS13505	transglutaminase family protein	-1	636	RS_RS13505	transglutaminase family protein	-1	261	TRUE	0
YO038	I	Chr	IS3	ISRso12	R	2910970	2912219	1249	known	99.918	97	RS_RS13530	hypothetical protein	1	743	RS_RS13545	LysR family transcriptional regulator	-1	32	FALSE	32
YO038	I	Chr	ISL3	ISRso15	F	3329938	3329986	48	novel*			RS_RS15530	hypothetical protein	1	56	RS_RS15535	M20/M25/M40 family metallo-hydrolase	-1	68	FALSE	56
YO038	I	Chr	IS1595	ISRsy1	F	3434675	3434836	161	novel*			RS_RS15950	hypothetical protein	-1	42	RS_RS15955	GNAT family N-acetyltransferase	-1	8	FALSE	8
YO038	I	Chr	IS3	ISRso10	R	3438937	3438970	33	novel*			RS_RS15965	DUF746 domain-containing protein	-1	228	RS_RS15965	DUF746 domain-containing protein	-1	594	TRUE	0
YO038	I	Chr	IS5	ISRso1	F	3460572	3461462	890	known	96.719	99	RS_RS16035	hypothetical protein	-1	8	RS_RS16045	SDR family oxidoreductase	1	232	FALSE	8
YO038	I	Chr	IS5	ISRso1	F	3472084	3472368	284	novel*			RS_RS16080	oxidoreductase	1	56	RS_RS25725	transposase	1	185	FALSE	56
YO038	I	Chr	IS5	ISRso1	F	3483300	3484209	909	known	94.683	97	RS_RS16130	type VI secretion system tip protein VgrG	-1	8	RS_RS25735	type VI secretion system tip protein VgrG	-1	15	FALSE	8
YO038	I	Chr	IS256	ISRso7	R	3552513	3552515	2	novel			RS_RS16515	L-serine ammonia-lyase	1	490	RS_RS16520	oligopeptide transporter, OPT family	1	209	FALSE	209
YO038	I	MP	IS5	ISRso1	F	83878	84135	257	novel*			RS_RS17545	hypothetical protein	-1	236	RS_RS25855	hypothetical protein	1	189	FALSE	189
YO038	I	MP	IS3	ISRso10	F	101428	102482	1054	novel*			RS_RS25895	HEAT repeat domain-containing protein	1	431	RS_RS17620	RHS repeat protein	1	850	FALSE	431
YO038	I	MP	IS3	ISRso10	F	102462	102482	20	novel*			RS_RS25900	IS5-like element IS1421 family transposase	-1	226	RS_RS17620	RHS repeat protein	1	850	FALSE	226
YO038	I	MP	IS3	ISRso12	F	272335	272445	110	novel*			RS_RS26895	hypothetical protein	1	339	RS_RS26015	transposase	1	26	FALSE	26
YO038	I	MP	IS5	IS1421	R	274254	274377	123	novel*			RS_RS18205	flavin-dependent monooxygenase	1	130	RS_RS26900	transposase	-1	82	FALSE	82
YO038	I	MP	IS110	ISBma3	R	445895	445897	2	novel			RS_RS18775	response regulator transcription factor	-1	479	RS_RS18780	flagellar protein FlgN	-1	6	FALSE	6
YO038	I	MP	IS256	ISRso7	F	598787	600144	1357	known	100	99	RS_RS26925	hypothetical protein	1	63	RS_RS19460	amino acid ABC transporter ATP-binding protein	-1	532	FALSE	63
YO038	I	MP	IS3	ISRso16	F	699348	700600	1252	known	100	98	RS_RS19805	chromate resistance protein	1	7	RS_RS26130	hypothetical protein	1	124	FALSE	7
YO038	I	MP	IS1595	ISRsy1	F	703404	703640	236	novel*			RS_RS19820	hypothetical protein	1	153	RS_RS19825	IS66 family transposase	-1	25	FALSE	25
YO038	I	MP	IS3	ISRso10	F	707901	709180	1279	known	91.79	100	RS_RS26135	DUF2946 domain-containing protein	-1	325	RS_RS19860	DUF6362 family protein	1	60	FALSE	60
YO038	I	MP	IS256	ISRso7	R	757264	757266	2	novel			RS_RS20105	cobalt-precorrin-7 (C(5))-methyltransferase	-1	490	RS_RS20110	putative cobaltochelatase	-1	155	FALSE	155
YO038	I	MP	IS3	ISButh1	R	839618	839778	160	novel*			RS_RS20280	porin	-1	12	RS_RS20285	hydrolase	-1	16	FALSE	12
YO038	I	MP	IS630	ISVei4	F	922579	922647	68	novel*			RS_RS20630	hypothetical protein	-1	465	RS_RS20630	hypothetical protein	-1	551	TRUE	0
YO038	I	MP	IS3	ISRso16	F	2046817	2047476	659	novel*			RS_RS24900	EAL domain-containing protein	1	39	RS_RS26545	DDE-type integrase/transposase/recombinase	1	358	FALSE	39
YO038	I	MP	IS3	ISRso16	R	2048595	2049568	973	novel*			RS_RS24925	IS3 family transposase	-1	881	RS_RS24935	cyanase	-1	54	FALSE	54
YO039	IIA	Chr	IS5	ISRso9	F	97601	97604	3	novel			B7R77_RS00500	ABC transporter ATP-binding protein	1	428	B7R77_RS00505	hypothetical protein	1	201	FALSE	201
YO039	IIA	Chr	IS256	ISRso7	F	1695283	1695284	-1	novel			B7R77_RS08070	VOC family protein	1	148	B7R77_RS08075	hypothetical protein	-1	34	FALSE	34
YO039	IIA	Chr	IS5	ISRso9	R	2229119	2229120	-1	novel			B7R77_RS10450	hypothetical protein	-1	639	B7R77_RS10455	cytochrome c	1	204	FALSE	204
YO039	IIA	MP	IS5	IS1021	F	137149	137164	15	novel*			B7R77_RS18685	putative acyl-CoA thioester hydrolase	-1	962	B7R77_RS18685	putative acyl-CoA thioester hydrolase	-1	244	TRUE	0
YO039	IIA	MP	IS5	IS1021	F	138343	138375	32	novel*			B7R77_RS18690	hypothetical protein	1	342	B7R77_RS18690	hypothetical protein	1	56	TRUE	0
YO039	IIA	MP	IS5	ISRso9	F	215034	215056	22	novel*			B7R77_RS18960	chorismate mutase	1	291	B7R77_RS26905	DUF5993 family protein	1	293	FALSE	291
YO039	IIA	MP	IS5	IS1021	F	563980	564016	36	novel*			B7R77_RS20440	hypothetical protein	1	601	B7R77_RS20440	hypothetical protein	1	512	TRUE	0
YO039	IIA	MP	IS5	ISRso9	R	1091492	1091498	-6	novel			B7R77_RS22395	tyrosine-type recombinase/integrase	1	160	B7R77_RS22400	DUF3141 domain-containing protein	1	384	FALSE	160
YO039	IIA	MP	IS5	ISRso9	F	1585574	1585584	-10	novel			B7R77_RS24325	hypothetical protein	1	630	B7R77_RS24330	ABC transporter substrate-binding protein	1	52	FALSE	52
YO040	I	Chr	IS3	ISRso10	R	227756	227914	158	novel*			RS_RS01010	thymidine phosphorylase	1	311	RS_RS01015	LysR family transcriptional regulator	-1	29	FALSE	29
YO040	I	Chr	IS3	ISRso16	F	451250	451839	589	novel*			RS_RS02090	single-stranded DNA-binding protein	1	114	RS_RS25305	transposase	1	220	FALSE	114
YO040	I	Chr	IS5	IS1421	R	662907	663105	198	novel*			RS_RS03085	LysR family transcriptional regulator	1	25	RS_RS26665	IS5/IS1182 family transposase	-1	144	FALSE	25
YO040	I	Chr	IS3	ISRso11	F	758259	758268	9	novel			RS_RS03570	lytic transglycosylase domain-containing protein	1	30	RS_RS03575	pyridoxal phosphate-dependent aminotransferase	-1	43	FALSE	30
YO040	I	Chr	IS5	IS1405	R	865094	865148	54	novel*			RS_RS25350	hypothetical protein	1	404	RS_RS26560	IS3 family transposase	-1	570	FALSE	404
YO040	I	Chr	IS3	ISRso10	F	887740	887878	138	novel*			RS_RS04225	hypothetical protein	-1	225	RS_RS04225	hypothetical protein	-1	279	TRUE	0
YO040	I	Chr	IS110	ISBma3	F	901917	901958	41	novel*			RS_RS04330	type III secretion system YopJ family effector PopP2	-1	741	RS_RS04330	type III secretion system YopJ family effector PopP2	-1	767	TRUE	0
YO040	I	Chr	IS5	ISRso1	F	919919	919948	29	novel*			RS_RS04410	DUF1484 domain-containing protein	-1	419	RS_RS04415	COG2958 family protein	-1	25	FALSE	25
YO040	I	Chr	IS5	ISRso1	R	1598784	1599023	239	novel*			RS_RS27125	DUF4102 domain-containing protein	1	218	RS_RS26715	hypothetical protein	1	312	FALSE	218
YO040	I	Chr	IS5	IS1405	R	1599564	1599600	36	novel*			RS_RS26715	hypothetical protein	1	67	RS_RS07515	hypothetical protein	1	201	FALSE	67
YO040	I	Chr	IS5	IS1405	F	2314055	2314154	99	novel*			RS_RS10695	type III secretion system YopJ family effector RipJ	-1	1093	RS_RS10695	type III secretion system YopJ family effector RipJ	-1	401	TRUE	0
YO040	I	Chr	IS5	IS1405	R	2857105	2857146	41	novel*			RS_RS13290	MprA protease, GlyGly-CTERM protein-sorting domain-containing form	1	1908	RS_RS13290	MprA protease, GlyGly-CTERM protein-sorting domain-containing form	1	173	TRUE	0
YO040	I	Chr	IS110	ISBma3	F	3085776	3085822	46	novel*			RS_RS14320	fructose-specific PTS transporter subunit EIIC	1	1051	RS_RS14320	fructose-specific PTS transporter subunit EIIC	1	717	TRUE	0
YO040	I	Chr	IS5	IS1405	R	3338486	3338619	133	novel*			RS_RS15575	S8 family serine peptidase	-1	1725	RS_RS15575	S8 family serine peptidase	-1	403	TRUE	0
YO040	I	Chr	IS5	IS1405	R	3459107	3459175	68	novel*			RS_RS16025	hypothetical protein	-1	195	RS_RS16030	hypothetical protein	-1	117	FALSE	117
YO040	I	Chr	IS5	ISRso1	F	3460572	3461515	943	known	96.719	94	RS_RS16035	hypothetical protein	-1	8	RS_RS16045	SDR family oxidoreductase	1	179	FALSE	8
YO040	I	Chr	IS5	ISRso1	R	3461719	3462303	584	novel*			RS_RS16045	SDR family oxidoreductase	1	753	RS_RS16045	SDR family oxidoreductase	1	609	TRUE	0
YO040	I	MP	IS5	IS1421	F	36642	36674	32	novel*			RS_RS17340	DUF2076 domain-containing protein	-1	45	RS_RS17345	bifunctional salicylyl-CoA 5-hydroxylase/oxidoreductase	1	138	FALSE	45
YO040	I	MP	IS5	ISRso18	R	83977	84002	25	novel?			RS_RS25855	hypothetical protein	1	187	RS_RS25855	hypothetical protein	1	56	TRUE	0
YO040	I	MP	IS5	IS1405	F	83971	84020	49	novel*			RS_RS25855	hypothetical protein	1	193	RS_RS25855	hypothetical protein	1	74	TRUE	0
YO040	I	MP	IS5	ISRso18	F	212347	212357	10	novel			RS_RS17965	hypothetical protein	1	165	RS_RS17970	hypothetical protein	1	621	FALSE	165
YO040	I	MP	IS5	IS1405	R	212350	212357	7	novel			RS_RS17965	hypothetical protein	1	168	RS_RS17970	hypothetical protein	1	621	FALSE	168
YO040	I	MP	IS3	ISRso10	R	221101	221107	-6	novel			RS_RS18000	DUF2235 domain-containing protein	1	1533	RS_RS18000	DUF2235 domain-containing protein	1	696	TRUE	0
YO040	I	MP	IS5	IS1021	R	254648	255541	893	novel*			RS_RS18135	hypothetical protein	-1	238	RS_RS18140	IS5 family transposase	-1	892	FALSE	238
YO040	I	MP	IS3	ISRso12	F	272345	272510	165	novel*			RS_RS26895	hypothetical protein	1	349	RS_RS26015	transposase	1	91	FALSE	91
YO040	I	MP	IS5	IS1421	F	272361	272623	262	novel*			RS_RS26895	hypothetical protein	1	365	RS_RS26015	transposase	1	204	FALSE	204
YO040	I	MP	IS110	ISBma3	R	445859	445942	83	novel*			RS_RS18775	response regulator transcription factor	-1	443	RS_RS18780	flagellar protein FlgN	-1	39	FALSE	39
YO040	I	MP	IS110	ISBma3	R	609707	609768	61	novel*			RS_RS19500	M20 family peptidase	1	75	RS_RS19505	heavy metal sensor histidine kinase	-1	18	FALSE	18
YO040	I	MP	IS5	IS1421	F	671562	671674	112	novel*			RS_RS19740	MFS transporter	1	93	RS_RS19745	hypothetical protein	1	126	FALSE	93
YO040	I	MP	IS5	IS1421	F	707802	707979	177	novel*			RS_RS26135	DUF2946 domain-containing protein	-1	226	RS_RS19855	IS3 family transposase	1	15	FALSE	15
YO040	I	MP	IS5	ISRso18	R	712805	712812	7	novel?			RS_RS26145	type III secretion system effector protein	-1	103	RS_RS26145	type III secretion system effector protein	-1	561	TRUE	0
YO040	I	MP	IS5	IS1405	F	712799	712871	72	novel*			RS_RS26145	type III secretion system effector protein	-1	109	RS_RS26145	type III secretion system effector protein	-1	620	TRUE	0
YO040	I	MP	IS3	ISRso10	F	713305	713461	156	novel*			RS_RS19880	hypothetical protein	-1	223	RS_RS19880	hypothetical protein	-1	297	TRUE	0
YO040	I	MP	IS5	ISRso18	F	718860	718861	1	novel?			RS_RS26155	glycoside hydrolase family 6 protein	1	1089	RS_RS26155	glycoside hydrolase family 6 protein	1	547	TRUE	0
YO040	I	MP	IS5	IS1405	R	718853	718863	10	novel			RS_RS26155	glycoside hydrolase family 6 protein	1	1096	RS_RS26155	glycoside hydrolase family 6 protein	1	549	TRUE	0
YO040	I	MP	IS5	ISRso18	F	735431	735440	9	novel?			RS_RS20000	S8 family serine peptidase	-1	1654	RS_RS20000	S8 family serine peptidase	-1	347	TRUE	0
YO040	I	MP	IS5	IS1405	R	735360	735493	133	novel*			RS_RS20000	S8 family serine peptidase	-1	1725	RS_RS20000	S8 family serine peptidase	-1	400	TRUE	0
YO040	I	MP	IS110	ISBma3	R	977521	977524	3	novel			RS_RS26970	hypothetical protein	1	160	RS_RS26970	hypothetical protein	1	128	TRUE	0
YO040	I	MP	IS3	ISRso11	R	1267875	1267949	74	novel*			RS_RS21965	polysaccharide biosynthesis protein	1	23	RS_RS21970	membrane protein	-1	27	FALSE	23
YO040	I	MP	IS5	IS1021	R	1486562	1487460	898	novel*			RS_RS22815	response regulator	1	289	RS_RS22820	IS5 family transposase	-1	897	FALSE	289
YO040	I	MP	IS5	IS1405	R	1786251	1786315	64	novel*			RS_RS23970	non-ribosomal peptide synthetase	-1	16	RS_RS23975	CoA transferase	1	1140	FALSE	16
YO040	I	MP	IS5	ISRso18	F	1882627	1882647	20	novel*			RS_RS24345	spore coat U domain-containing protein	-1	89	RS_RS24350	SCO family protein	-1	393	FALSE	89
YO040	I	MP	IS5	IS1405	R	1882639	1882711	72	novel*			RS_RS24345	spore coat U domain-containing protein	-1	101	RS_RS24350	SCO family protein	-1	329	FALSE	101
YO040	I	MP	IS3	ISRso16	F	2046817	2047476	659	novel*			RS_RS24900	EAL domain-containing protein	1	39	RS_RS26545	DDE-type integrase/transposase/recombinase	1	358	FALSE	39
YO040	I	MP	IS3	ISRso16	R	2048561	2049546	985	novel*			RS_RS24920	DUF1778 domain-containing protein	-1	199	RS_RS24935	cyanase	-1	76	FALSE	76
YO040	I	MP	IS110	ISBma3	R	2068438	2068441	3	novel			RS_RS25030	RNA polymerase sigma factor	-1	304	RS_RS25030	RNA polymerase sigma factor	-1	326	TRUE	0
YO041	IIA	Chr	IS5	IS1421	R	3572359	3572635	276	novel*			B7R77_RS16665	EAL domain-containing protein	-1	307	B7R77_RS16675	IS5 family transposase	-1	255	FALSE	255
YO041	IIA	MP	IS1182	ISBma2	F	1137877	1138059	182	novel*			B7R77_RS22540	transposase	1	180	B7R77_RS22545	phosphatase PAP2 family protein	-1	185	FALSE	180
YO042	I	Chr	IS256	ISRso7	R	227512	227516	4	novel			RS_RS01010	thymidine phosphorylase	1	67	RS_RS01015	LysR family transcriptional regulator	-1	369	FALSE	67
YO042	I	Chr	IS3	ISRso10	R	227756	227952	196	novel*			RS_RS01010	thymidine phosphorylase	1	311	RS_RS01015	LysR family transcriptional regulator	-1	67	FALSE	67
YO042	I	Chr	IS256	ISRso7	F	282767	284194	1427	known	100	94	RS_RS25285	hypothetical protein	-1	639	RS_RS01240	PhzF family phenazine biosynthesis protein	1	70	FALSE	70
YO042	I	Chr	ISL3	ISRso15	R	451202	451234	32	novel*			RS_RS02090	single-stranded DNA-binding protein	1	66	RS_RS02095	hypothetical protein	1	71	FALSE	66
YO042	I	Chr	IS3	ISRso16	F	451253	451890	637	novel*			RS_RS02090	single-stranded DNA-binding protein	1	117	RS_RS25305	transposase	1	271	FALSE	117
YO042	I	Chr	IS5	IS1421	R	662939	663107	168	novel*			RS_RS03085	LysR family transcriptional regulator	1	57	RS_RS26665	IS5/IS1182 family transposase	-1	146	FALSE	57
YO042	I	Chr	IS3	ISRso16	F	671058	671228	170	novel*			RS_RS26555	transposase	-1	61	RS_RS03135	zinc-dependent alcohol dehydrogenase family protein	-1	12	FALSE	12
YO042	I	Chr	IS3	ISRso11	F	758248	758276	28	novel*			RS_RS03570	lytic transglycosylase domain-containing protein	1	19	RS_RS03575	pyridoxal phosphate-dependent aminotransferase	-1	35	FALSE	19
YO042	I	Chr	IS3	ISRso12	F	1541737	1542992	1255	known	100	98	RS_RS26580	IS3 family transposase	-1	183	RS_RS07250	pca operon transcription factor PcaQ	-1	98	FALSE	98
YO042	I	Chr	IS5	ISRso1	R	1598818	1599011	193	novel*			RS_RS27125	DUF4102 domain-containing protein	1	252	RS_RS26715	hypothetical protein	1	324	FALSE	252
YO042	I	Chr	ISL3	ISRso15	R	2362519	2362526	7	novel			RS_RS10925	BMP family ABC transporter substrate-binding protein	1	40	RS_RS10930	DUF4019 domain-containing protein	-1	21	FALSE	21
YO042	I	Chr	IS3	ISRso11	F	2613176	2614677	1501	known	99.931	97	RS_RS12080	hypothetical protein	1	41	RS_RS12095	prolipoprotein diacylglyceryl transferase	-1	113	FALSE	41
YO042	I	Chr	IS110	ISBma3	R	2905044	2905076	32	novel*			RS_RS13505	transglutaminase family protein	-1	646	RS_RS13505	transglutaminase family protein	-1	247	TRUE	0
YO042	I	Chr	IS3	ISRso12	R	2910974	2912205	1231	known	99.917	98	RS_RS13530	hypothetical protein	1	747	RS_RS13545	LysR family transcriptional regulator	-1	18	FALSE	18
YO042	I	Chr	ISL3	ISRso15	F	3329951	3329981	30	novel*			RS_RS15530	hypothetical protein	1	69	RS_RS15535	M20/M25/M40 family metallo-hydrolase	-1	73	FALSE	69
YO042	I	Chr	IS1595	ISRsy1	F	3434618	3434742	124	novel*			RS_RS15950	hypothetical protein	-1	99	RS_RS26850	IS1595 family transposase	1	81	FALSE	81
YO042	I	Chr	IS3	ISRso10	R	3438952	3438952	0	novel			RS_RS15965	DUF746 domain-containing protein	-1	213	RS_RS15965	DUF746 domain-containing protein	-1	576	TRUE	0
YO042	I	Chr	IS5	ISRso1	F	3460561	3461462	901	known	96.719	98	RS_RS16035	hypothetical protein	-1	3	RS_RS16045	SDR family oxidoreductase	1	232	FALSE	3
YO042	I	Chr	IS5	ISRso1	F	3472065	3472368	303	novel*			RS_RS16080	oxidoreductase	1	75	RS_RS25725	transposase	1	185	FALSE	75
YO042	I	Chr	IS5	ISRso1	F	3483300	3484195	895	known	94.683	99	RS_RS16130	type VI secretion system tip protein VgrG	-1	8	RS_RS25735	type VI secretion system tip protein VgrG	-1	1	FALSE	1
YO042	I	Chr	IS256	ISRso7	R	3552486	3552515	29	novel?			RS_RS16515	L-serine ammonia-lyase	1	463	RS_RS16520	oligopeptide transporter, OPT family	1	209	FALSE	209
YO042	I	MP	IS5	ISRso1	F	83920	84168	248	novel*			RS_RS17545	hypothetical protein	-1	278	RS_RS25860	hypothetical protein	1	153	FALSE	153
YO042	I	MP	IS3	ISRso12	F	272340	272482	142	novel*			RS_RS26895	hypothetical protein	1	344	RS_RS26015	transposase	1	63	FALSE	63
YO042	I	MP	IS5	IS1421	R	274259	274376	117	novel*			RS_RS18205	flavin-dependent monooxygenase	1	135	RS_RS26900	transposase	-1	81	FALSE	81
YO042	I	MP	IS110	ISBma3	R	445895	445900	5	novel			RS_RS18775	response regulator transcription factor	-1	479	RS_RS18780	flagellar protein FlgN	-1	3	FALSE	3
YO042	I	MP	IS256	ISRso7	F	598787	600127	1340	known	100	99	RS_RS26925	hypothetical protein	1	63	RS_RS19460	amino acid ABC transporter ATP-binding protein	-1	549	FALSE	63
YO042	I	MP	IS3	ISRso16	F	699360	700654	1294	known	100	94	RS_RS19805	chromate resistance protein	1	19	RS_RS26130	hypothetical protein	1	70	FALSE	19
YO042	I	MP	IS1595	ISRsy1	F	703509	703632	123	novel*			RS_RS26940	IS1595 family transposase	1	111	RS_RS19825	IS66 family transposase	-1	33	FALSE	33
YO042	I	MP	IS3	ISRso10	F	707895	709233	1338	known	91.838	98	RS_RS26135	DUF2946 domain-containing protein	-1	319	RS_RS19860	DUF6362 family protein	1	7	FALSE	7
YO042	I	MP	IS256	ISRso7	R	757237	757271	34	novel*			RS_RS20105	cobalt-precorrin-7 (C(5))-methyltransferase	-1	463	RS_RS20110	putative cobaltochelatase	-1	150	FALSE	150
YO042	I	MP	IS3	ISButh1	R	839620	839773	153	novel*			RS_RS20280	porin	-1	10	RS_RS20285	hydrolase	-1	21	FALSE	10
YO042	I	MP	IS630	ISVei4	F	922607	922647	40	novel*			RS_RS20630	hypothetical protein	-1	437	RS_RS20630	hypothetical protein	-1	551	TRUE	0
YO042	I	MP	IS3	ISRso16	F	2046822	2047476	654	novel*			RS_RS24900	EAL domain-containing protein	1	44	RS_RS26545	DDE-type integrase/transposase/recombinase	1	358	FALSE	44
YO042	I	MP	IS3	ISRso16	R	2048592	2049555	963	novel*			RS_RS24925	IS3 family transposase	-1	884	RS_RS24935	cyanase	-1	67	FALSE	67
YO043	IIA	Chr	IS5	ISRso9	F	97601	97604	3	novel			B7R77_RS00500	ABC transporter ATP-binding protein	1	428	B7R77_RS00505	hypothetical protein	1	201	FALSE	201
YO043	IIA	Chr	IS256	ISRso7	F	1695283	1695284	-1	novel			B7R77_RS08070	VOC family protein	1	148	B7R77_RS08075	hypothetical protein	-1	34	FALSE	34
YO043	IIA	Chr	IS5	ISRso9	R	2229119	2229120	-1	novel			B7R77_RS10450	hypothetical protein	-1	639	B7R77_RS10455	cytochrome c	1	204	FALSE	204
YO043	IIA	MP	IS5	IS1021	F	137131	137164	33	novel*			B7R77_RS18685	putative acyl-CoA thioester hydrolase	-1	980	B7R77_RS18685	putative acyl-CoA thioester hydrolase	-1	244	TRUE	0
YO043	IIA	MP	IS5	IS1021	F	138337	138381	44	novel*			B7R77_RS18690	hypothetical protein	1	348	B7R77_RS18690	hypothetical protein	1	62	TRUE	0
YO043	IIA	MP	IS5	ISRso9	F	215034	215056	22	novel*			B7R77_RS18960	chorismate mutase	1	291	B7R77_RS26905	DUF5993 family protein	1	293	FALSE	291
YO043	IIA	MP	IS5	IS1021	F	563940	564007	67	novel*			B7R77_RS20440	hypothetical protein	1	641	B7R77_RS20440	hypothetical protein	1	503	TRUE	0
YO043	IIA	MP	IS5	ISRso9	R	1091492	1091498	-6	novel			B7R77_RS22395	tyrosine-type recombinase/integrase	1	160	B7R77_RS22400	DUF3141 domain-containing protein	1	384	FALSE	160
YO043	IIA	MP	IS5	ISRso9	F	1585574	1585584	-10	novel			B7R77_RS24325	hypothetical protein	1	630	B7R77_RS24330	ABC transporter substrate-binding protein	1	52	FALSE	52
YO044	IIB	Chr	IS5	IS1021	F	50523	51782	1259	known	100	96	RSUY_RS23215	type III effector protein	1	30	RSUY_RS00240	recombinase family protein	1	1311	FALSE	30
YO044	IIB	Chr	IS5	IS1021	R	57486	58705	1219	known	100	99	RSUY_RS24245	hypothetical protein	1	18	RSUY_RS00265	high-potential iron-sulfur protein	1	234	FALSE	18
YO044	IIB	Chr	IS5	IS1021	R	64640	65871	1231	known	100	98	RSUY_RS00290	M20/M25/M40 family metallo-hydrolase	-1	29	RSUY_RS00300	hypothetical protein	-1	25	FALSE	25
YO044	IIB	Chr	IS5	IS1021	F	73287	73349	62	novel?			RSUY_RS23225	MFS transporter	1	505	RSUY_RS23225	MFS transporter	1	505	TRUE	0
YO044	IIB	Chr	IS5	IS1021	R	74861	76143	1282	known	100	94	RSUY_RS00330	hypothetical protein	-1	469	RSUY_RS24250	carboxypeptidase-like regulatory domain-containing protein	-1	112	FALSE	112
YO044	IIB	Chr	IS5	IS1021	F	269435	270678	1243	known	100	97	RSUY_RS01195	tRNA-Ala	1	214	RSUY_RS01205	SAM-dependent methyltransferase	-1	151	FALSE	151
YO044	IIB	Chr	IS5	IS1021	R	305846	307070	1224	known	100	98	RSUY_RS23260	RHS repeat-associated core domain-containing protein	-1	5	RSUY_RS01325	LysR family transcriptional regulator	-1	45	FALSE	5
YO044	IIB	Chr	IS5	IS1021	F	308628	309862	1234	known	100	98	RSUY_RS01325	LysR family transcriptional regulator	-1	589	RSUY_RS01335	hemagglutinin repeat-containing protein	1	361	FALSE	361
YO044	IIB	Chr	IS5	IS1021	F	320156	321376	1220	known	100	99	RSUY_RS01335	hemagglutinin repeat-containing protein	1	723	RSUY_RS01345	hypothetical protein	-1	254	FALSE	254
YO044	IIB	Chr	IS5	IS1021	R	343710	344925	1215	known	100	99	RSUY_RS01400	glycoside hydrolase family 5 protein	-1	144	RSUY_RS01410	hypothetical protein	1	25	FALSE	25
YO044	IIB	Chr	IS5	IS1021	F	428724	429930	1206	known	100	99	RSUY_RS01765	DUF1835 domain-containing protein	-1	168	RSUY_RS01775	nuclear transport factor 2 family protein	1	53	FALSE	53
YO044	IIB	Chr	IS3	ISRso10	F	489061	490359	1298	known	90.678	100	RSUY_RS02045	5S ribosomal RNA	1	373	RSUY_RS02060	tRNA-Tyr	1	94	FALSE	94
YO044	IIB	Chr	IS3	ISRso10	R	793041	793049	-8	novel			RSUY_RS03495	LysR family transcriptional regulator	1	1016	RSUY_RS03495	LysR family transcriptional regulator	1	36	TRUE	0
YO044	IIB	Chr	IS5	IS1021	R	948999	950304	1305	known	100	93	RSUY_RS04210	patatin-like phospholipase family protein	1	13	RSUY_RS04225	MFS transporter	1	50	FALSE	13
YO044	IIB	Chr	IS5	IS1021	F	1051433	1052689	1256	known	100	96	RSUY_RS04715	nucleoside 2-deoxyribosyltransferase	1	34	RSUY_RS04725	acyl-CoA dehydrogenase family protein	1	99	FALSE	34
YO044	IIB	Chr	IS5	IS1021	F	1162758	1164060	1302	known	100	93	RSUY_RS24340	hypothetical protein	1	75	RSUY_RS05310	Type III effector protein (Skwp5)	-1	103	FALSE	75
YO044	IIB	Chr	IS5	IS1021	R	1203699	1204984	1285	known	100	94	RSUY_RS05465	histone deacetylase family protein	1	71	RSUY_RS05470	IS5 family transposase	-1	1136	FALSE	71
YO044	IIB	Chr	IS5	IS1021	R	1237585	1238889	1304	known	100	93	RSUY_RS23360	DUF3987 domain-containing protein	1	58	RSUY_RS05630	endonuclease	-1	44	FALSE	44
YO044	IIB	Chr	IS5	IS1021	R	1252843	1254100	1257	known	99.916	95	RSUY_RS05685	aminotransferase class I/II-fold pyridoxal phosphate-dependent enzyme	-1	48	RSUY_RS05695	DUF262 domain-containing protein	1	118	FALSE	48
YO044	IIB	Chr	IS3	ISRso10	F	1260543	1261891	1348	known	90.526	99	RSUY_RS24870	hypothetical protein	1	71	RSUY_RS05735	S53 family peptidase	1	9	FALSE	9
YO044	IIB	Chr	IS5	IS1021	R	1437933	1439165	1232	known	100	98	RSUY_RS06530	xanthine dehydrogenase small subunit	-1	186	RSUY_RS06540	methionine ABC transporter ATP-binding protein	1	71	FALSE	71
YO044	IIB	Chr	IS3	ISRso10	R	1627060	1627250	190	novel?			RSUY_RS07415	helix-turn-helix domain-containing protein	1	139	RSUY_RS25035	IS3 family transposase	-1	164	FALSE	139
YO044	IIB	Chr	IS3	ISRso10	F	2012928	2014271	1343	known	90.587	99	RSUY_RS09180	5S ribosomal RNA	1	363	RSUY_RS09195	pca operon transcription factor PcaQ	-1	294	FALSE	294
YO044	IIB	Chr	IS5	IS1021	R	2087325	2088559	1234	known	100	98	RSUY_RS24450	transposase	-1	287	RSUY_RS24455	hypothetical protein	1	311	FALSE	287
YO044	IIB	Chr	IS3	ISRso20	R	2296705	2298006	1301	known	100	99	RSUY_RS10435	hypothetical protein	1	45	RSUY_RS10450	tyrosine-type recombinase/integrase	1	16	FALSE	16
YO044	IIB	Chr	IS3	ISRso10	R	2300245	2301588	1343	known	90.583	99	RSUY_RS10460	hypothetical protein	1	281	RSUY_RS10475	IS5-like element IS1021 family transposase	1	100	FALSE	100
YO044	IIB	Chr	IS3	ISRso20	F	2305855	2307192	1337	known	100	96	RSUY_RS10490	hypothetical protein	-1	813	RSUY_RS10510	phage integrase SAM-like domain-containing protein	-1	43	FALSE	43
YO044	IIB	Chr	IS5	IS1021	R	2343608	2344832	1224	known	100	98	RSUY_RS10690	hypothetical protein	-1	284	RSUY_RS10700	IS5 family transposase	1	41	FALSE	41
YO044	IIB	Chr	IS5	IS1021	F	2388895	2390168	1273	known	100	95	RSUY_RS10900	hypothetical protein	1	40	RSUY_RS23515	DUF3761 domain-containing protein	1	289	FALSE	40
YO044	IIB	Chr	IS5	IS1021	R	2392679	2393914	1235	known	100	98	RSUY_RS10920	hypothetical protein	1	233	RSUY_RS24470	hypothetical protein	-1	27	FALSE	27
YO044	IIB	Chr	IS5	IS1021	R	2427163	2428402	1239	known	100	98	RSUY_RS24475	SMI1/KNR4 family protein	-1	62	RSUY_RS11075	RHS repeat protein	-1	3	FALSE	3
YO044	IIB	Chr	IS5	IS1021	F	2514702	2515947	1245	known	100	97	RSUY_RS11490	urease subunit gamma	-1	5	RSUY_RS11500	urease accessory protein UreD	-1	18	FALSE	5
YO044	IIB	Chr	IS5	IS1021	F	2574173	2575455	1282	known	100	94	RSUY_RS11790	LysR family transcriptional regulator	-1	38	RSUY_RS11800	hypothetical protein	1	19	FALSE	19
YO044	IIB	Chr	IS5	IS1021	F	2707745	2708990	1245	known	100	97	RSUY_RS12395	fatty acid desaturase	-1	333	RSUY_RS12405	mechanosensitive ion channel	-1	13	FALSE	13
YO044	IIB	Chr	IS5	IS1021	F	2732889	2734195	1306	known	100	93	RSUY_RS23565	RHS repeat protein	-1	91	RSUY_RS12510	hypothetical protein	-1	603	FALSE	91
YO044	IIB	Chr	IS5	IS1021	F	2793751	2795022	1271	known	100	95	RSUY_RS12810	UDP-N-acetylmuramate dehydrogenase	1	8	RSUY_RS12820	proline dehydrogenase	-1	101	FALSE	8
YO044	IIB	Chr	IS5	IS1021	F	2805797	2806999	1202	known	100	100	RSUY_RS12855	Hsp70 family protein	1	106	RSUY_RS24520	integrase core domain-containing protein	1	134	FALSE	106
YO044	IIB	Chr	IS3	ISRso16	F	2807236	2807444	208	novel*			RSUY_RS24520	integrase core domain-containing protein	1	326	RSUY_RS24520	integrase core domain-containing protein	1	311	TRUE	0
YO044	IIB	Chr	IS5	IS1021	R	2809770	2811055	1285	known	100	94	RSUY_RS12875	hypothetical protein	-1	136	RSUY_RS12885	inclusion body family protein	1	658	FALSE	136
YO044	IIB	Chr	IS3	ISRso10	F	2816318	2817640	1322	known	90.613	99	RSUY_RS12910	hypothetical protein	-1	17	RSUY_RS24525	type III effector protein	-1	9	FALSE	9
YO044	IIB	Chr	IS110	ISBma3	F	3121638	3121832	194	novel*			RSUY_RS14385	TlpA family protein disulfide reductase	1	24	RSUY_RS14390	IS110 family transposase	1	54	FALSE	24
YO044	IIB	Chr	IS3	ISRso10	R	3220482	3221807	1325	known	90.668	99	RSUY_RS14855	hypothetical protein	1	71	RSUY_RS14870	RTX toxin	1	26	FALSE	26
YO044	IIB	Chr	IS5	IS1021	F	3252611	3253851	1240	known	100	98	RSUY_RS14995	RNA polymerase sigma factor	-1	1031	RSUY_RS15005	IS5 family transposase	1	15	FALSE	15
YO044	IIB	Chr	IS5	IS1021	R	3404927	3406224	1297	known	100	93	RSUY_RS15680	type III effector protein	-1	37	RSUY_RS15690	DNA topoisomerase (ATP-hydrolyzing) subunit B	-1	166	FALSE	37
YO044	IIB	MP	IS5	IS1021	F	108640	109852	1212	known	100	99	RSUY_RS16165	metallophosphatase family protein	-1	254	RSUY_RS16175	hypothetical protein	1	26	FALSE	26
YO044	IIB	MP	IS256	ISRso7	F	115052	116476	1424	known	92.947	95	RSUY_RS23660	IS5 family transposase	-1	264	RSUY_RS16190	RHS repeat protein	1	1050	FALSE	264
YO044	IIB	MP	IS5	IS1021	F	123426	124663	1237	known	100	98	RSUY_RS16200	hypothetical protein	1	580	RSUY_RS23665	IS5 family transposase	1	252	FALSE	252
YO044	IIB	MP	IS5	IS1021	F	153927	155147	1220	known	100	99	RSUY_RS16300	PhoPQ-activated pathogenicity-related family protein	-1	253	RSUY_RS16310	glycoside hydrolase family 5 protein	1	144	FALSE	144
YO044	IIB	MP	IS5	IS1021	R	177511	178745	1234	known	100	98	RSUY_RS16360	hypothetical protein	1	254	RSUY_RS16370	DUF4124 domain-containing protein	1	658	FALSE	254
YO044	IIB	MP	IS5	IS1021	F	195351	196581	1230	known	100	98	RSUY_RS16450	PaaI family thioesterase	-1	54	RSUY_RS16460	tetratricopeptide repeat protein	-1	150	FALSE	54
YO044	IIB	MP	IS5	IS1021	R	218536	219791	1255	known	100	96	RSUY_RS23690	calcium-binding protein	1	3	RSUY_RS16525	calcium-binding protein	1	48	FALSE	3
YO044	IIB	MP	IS5	IS1021	F	352915	354187	1272	known	100	95	RSUY_RS17080	hypothetical protein	-1	530	RSUY_RS17090	RHS repeat protein	1	286	FALSE	286
YO044	IIB	MP	IS5	IS1021	R	360236	361452	1216	known	100	99	RSUY_RS23735	IS5 family transposase	-1	189	RSUY_RS17115	IS3-like element ISRso20 family transposase	1	3	FALSE	3
YO044	IIB	MP	IS3	ISRso20	F	361466	362580	1114	novel?			RSUY_RS17115	IS3-like element ISRso20 family transposase	1	1068	RSUY_RS17120	metallophosphoesterase	1	500	FALSE	500
YO044	IIB	MP	IS5	ISRso18	F	381085	381317	232	novel*			RSUY_RS17160	Type III effector protein (Skwp 4)	-1	221	RSUY_RS17165	LysR family transcriptional regulator	1	419	FALSE	221
YO044	IIB	MP	IS5	IS1021	F	383414	384642	1228	known	100	97	RSUY_RS17170	tautomerase family protein	1	251	RSUY_RS17180	IS5-like element IS1021 family transposase	-1	294	FALSE	251
YO044	IIB	MP	IS5	IS1021	R	384806	386054	1248	known	100	96	RSUY_RS17175	IS5-like element IS1021 family transposase	1	284	RSUY_RS17185	hypothetical protein	-1	97	FALSE	97
YO044	IIB	MP	IS5	IS1021	R	434069	435341	1272	known	100	95	RSUY_RS17340	ABC transporter substrate-binding protein	-1	874	RSUY_RS17350	sensor histidine kinase	-1	729	FALSE	729
YO044	IIB	MP	IS5	IS1021	R	465951	466078	127	novel*			RSUY_RS17445	glycogen debranching protein GlgX	-1	212	RSUY_RS17450	1,4-alpha-glucan branching protein GlgB	-1	281	FALSE	212
YO044	IIB	MP	IS5	IS1021	R	525598	526856	1258	known	100	96	RSUY_RS25045	hypothetical protein	-1	61	RSUY_RS17685	FAD-containing oxidoreductase	1	233	FALSE	61
YO044	IIB	MP	IS5	IS1021	F	644615	645890	1275	known	100	95	RSUY_RS18145	DUF3421 domain-containing protein	1	70	RSUY_RS18155	IS5-like element IS1021 family transposase	1	408	FALSE	70
YO044	IIB	MP	IS5	IS1421	F	648521	649329	808	known	90.47	99	RSUY_RS23835	DUF1311 domain-containing protein	1	51	RSUY_RS23840	IS5 family transposase	1	805	FALSE	51
YO044	IIB	MP	IS5	IS1021	F	657970	659217	1247	known	100	97	RSUY_RS24645	hypothetical protein	1	91	RSUY_RS24650	hypothetical protein	1	267	FALSE	91
YO044	IIB	MP	IS3	ISRso20	R	730014	731339	1325	known	100	97	RSUY_RS18450	M1 family metallopeptidase	-1	136	RSUY_RS24665	helix-turn-helix domain-containing protein	-1	166	FALSE	136
YO044	IIB	MP	IS21	ISRme4	R	731518	731677	159	novel*			RSUY_RS24665	helix-turn-helix domain-containing protein	-1	119	RSUY_RS24670	hypothetical protein	-1	83	FALSE	83
YO044	IIB	MP	IS5	IS1021	F	736669	737925	1256	known	100	96	RSUY_RS18485	type II secretion system F family protein	-1	81	RSUY_RS18495	type II secretion system major pseudopilin GspG	-1	28	FALSE	28
YO044	IIB	MP	IS5	IS1021	R	747472	748753	1281	known	100	94	RSUY_RS18540	RHS repeat protein	1	56	RSUY_RS18550	S8 family serine peptidase	-1	464	FALSE	56
YO044	IIB	MP	IS5	IS1021	F	759819	761115	1296	known	100	93	RSUY_RS18605	DUF1311 domain-containing protein	-1	3	RSUY_RS23870	hypothetical protein	-1	98	FALSE	3
YO044	IIB	MP	IS5	IS1021	R	928400	929658	1258	known	100	96	RSUY_RS24675	hypothetical protein	-1	96	RSUY_RS23905	hypothetical protein	-1	56	FALSE	56
YO044	IIB	MP	IS5	IS1021	F	931157	932391	1234	known	100	98	RSUY_RS19160	DUF1911 domain-containing protein	-1	123	RSUY_RS19170	hypothetical protein	-1	9	FALSE	9
YO044	IIB	MP	IS5	IS1021	F	957865	959141	1276	known	100	95	RSUY_RS24970	MFS transporter	1	50	RSUY_RS23915	hypothetical protein	1	31	FALSE	31
YO044	IIB	MP	IS5	IS1021	R	1100406	1101662	1256	known	100	96	RSUY_RS19810	DMT family transporter	-1	48	RSUY_RS19820	LysR family transcriptional regulator	1	8	FALSE	8
YO044	IIB	MP	IS5	IS1021	F	1433126	1434334	1208	known	100	100	RSUY_RS20960	helix-turn-helix transcriptional regulator	1	130	RSUY_RS20970	GGDEF domain-containing phosphodiesterase	1	115	FALSE	115
YO044	IIB	MP	IS5	IS1021	F	1554408	1555694	1286	known	100	94	RSUY_RS21395	ankyrin repeat domain-containing protein	-1	435	RSUY_RS21405	ShlB/FhaC/HecB family hemolysin secretion/activation protein	-1	422	FALSE	422
YO044	IIB	MP	IS5	IS1021	F	1613897	1615190	1293	known	100	94	RSUY_RS21600	hypothetical protein	-1	78	RSUY_RS21610	hypothetical protein	1	279	FALSE	78
YO044	IIB	MP	IS5	IS1021	R	1649134	1650360	1226	known	99.917	99	RSUY_RS21735	hypothetical protein	-1	61	RSUY_RS21745	hypothetical protein	-1	174	FALSE	61
YO044	IIB	MP	IS5	IS1021	F	1657137	1657260	123	novel*			RSUY_RS21760	LysE family translocator	-1	61	RSUY_RS21765	Lrp/AsnC family transcriptional regulator	1	73	FALSE	61
YO044	IIB	MP	IS5	IS1021	F	1755957	1757220	1263	known	100	95	RSUY_RS22165	LysR family transcriptional regulator	-1	142	RSUY_RS22175	MFS transporter	1	87	FALSE	87
YO044	IIB	MP	IS5	IS1021	R	1819965	1821229	1264	known	100	96	RSUY_RS22370	IS5 family transposase	-1	40	RSUY_RS22380	protein phosphatase CheZ	-1	106	FALSE	40
YO044	IIB	MP	IS3	ISRso20	R	1855046	1855344	298	novel*			RSUY_RS22520	cyclopropane fatty acyl phospholipid synthase	1	36	RSUY_RS22525	integrase core domain-containing protein	-1	284	FALSE	36
[truncated: 22,734 more rows]
